# Supplementary material for: Pregnant in a Pandemic: Connecting Perceptions of Uplifts and Hassles to Mental Health
Source: J Health Psychol. 2022 Aug 29;28(8):711–25. doi: 10.1177/13591053221120115 (PMC10280125; doi:10.1177/13591053221120115)
Supplement: sj-dat-5-hpq-10.1177_13591053221120115 – for Pregnant in a Pandemic: Connecting Perceptions of Uplifts and Hassles to Mental Health [file sj-dat-5-hpq-10.1177_13591053221120115.dat]

32	0	0	34	1	2	1	1	1	1	1	0	1	1	1	0	0	1	1	1	1	1	2	0	0	0	2	2	1	2	3	3	1	1	1	1	5	8	3	23	3.8	2.25	0	1	0	2	1	2	3	0
32	0	0	34	1	2	1	1	1	1	2	0	1	1	1	0	0	2	1	1	0	1	2	0	1	0	2	2	1	2	3	2	1	1	1	1	5	8	2	22	3.6	2	0	1	0	2	1	3	3	0
40	0	0	33	0	2	2	1	0	1	2	2	1	1	0	1	1	1	2	2	3	0	1	3	1	1	0	2	1	1	1	1	0	1	1	2	-9999	-9999	0	-9999	-9999	2.75	2	1	0	-9999	-9999	-9999	-9999	-9999
34	0	1	9	1	1	0	0	1	2	2	2	2	1	1	0	0	0	1	1	2	3	3	2	3	0	1	3	2	3	2	1	2	3	1	1	3	10	5	30	5	2	1	1	0	3	3	2	3	3
40	0	0	34	1	3	2	0	1	1	1	1	1	1	1	1	1	1	2	2	2	0	1	2	0	2	1	2	1	1	1	1	1	1	1	2	3	8	1	22	3.6	2.75	2	1	0	2	3	2	2	3
34	0	0	37	1	3	2	3	1	2	2	3	2	2	2	2	1	1	1	1	1	2	2	2	1	1	3	3	2	2	1	0	3	3	2	1	5	9	1	26	4.4	2.75	0	1	0	2	3	2	3	2
39	0	0	9	1	0	1	1	1	1	1	1	0	1	1	0	1	2	2	2	2	3	2	2	0	1	1	2	1	3	1	1	2	2	2	3	7	8	5	23	3.8	1.75	1	1	0	2	2	3	3	3
18	0	0	20	0	2	2	2	1	0	2	2	1	3	0	1	0	0	2	0	1	3	2	3	2	0	2	3	1	2	2	1	3	2	1	2	5	10	3	27	4.4	2.5	0	1	0	1	2	0	3	3
36	0	0	32	1	2	1	0	2	1	1	1	1	1	0	1	1	1	1	2	2	1	1	2	1	2	2	2	0	1	2	1	0	1	1	0	7	10	1	22	4	1.25	2	1	0	2	0	0	3	0
33	1	0	21	0	3	1	1	0	3	2	3	3	3	3	2	0	0	0	0	1	1	2	1	1	1	1	1	1	2	2	2	2	2	1	1	3	8	3	18	3	3	2	1	0	1	2	1	2	1
27	0	0	30	1	3	2	3	2	3	2	2	2	2	2	0	1	1	3	1	2	0	1	2	0	0	3	3	2	2	3	1	2	1	3	3	5	10	1	26	4.6	2	0	1	0	3	2	3	3	3
36	0	1	30	1	2	1	0	2	2	2	0	1	0	1	0	0	0	2	3	3	1	1	2	3	0	0	3	1	2	1	1	1	2	1	1	6	6	0	25	4	1.75	0	1	0	2	2	1	2	0
28	0	0	34	1	2	1	0	1	2	0	0	0	1	0	0	1	1	1	1	1	2	2	0	1	1	0	1	2	0	0	1	1	1	2	1	4	8	4	19	3	2	0	1	0	3	3	3	2	0
30	0	0	40	1	3	3	1	2	2	2	2	2	2	2	2	1	0	1	1	0	0	0	1	1	1	2	2	2	1	1	1	2	3	2	2	5	9	0	24	4	2.75	2	0	0	2	3	2	3	3
26	0	0	38	1	3	3	2	2	2	3	3	2	2	2	0	1	2	1	1	3	1	1	3	1	2	3	3	1	3	2	3	3	3	3	1	9	9	4	21	3.4	3	1	1	1	2	3	1	3	2
30	0	0	33	1	2	1	2	1	2	1	2	2	2	1	1	1	1	1	0	0	0	0	0	0	1	1	0	2	2	1	0	0	1	2	1	4	6	6	17	2.8	1.75	1	0	0	2	1	2	2	1
30	0	0	17	0	1	1	2	0	2	2	2	0	3	1	0	3	0	0	3	3	3	3	3	3	3	2	3	0	3	3	1	0	3	0	0	9	9	9	17	2.4	2	0	0	0	2	3	1	3	3
44	1	0	32	1	3	2	1	2	2	2	1	2	2	1	1	2	2	1	1	1	1	1	2	1	1	0	2	2	1	1	2	1	1	1	1	5	7	8	19	3	2.5	2	1	0	0	3	1	0	0
23	1	0	25	0	3	0	1	1	1	1	1	2	1	0	0	0	0	1	1	1	1	1	1	1	1	0	1	1	3	2	2	1	1	1	1	6	8	4	22	4	4	1	0	0	3	3	1	2	2
34	0	0	34	0	3	2	2	2	2	2	1	1	1	1	0	0	0	2	0	1	1	1	0	0	1	1	3	1	2	2	1	0	1	0	0	5	8	1	19	3	2	1	1	0	1	1	1	3	1
30	1	0	36	0	3	3	2	2	3	2	2	2	3	2	1	1	2	3	3	2	1	3	3	1	3	0	1	3	2	1	0	2	3	3	2	3	9	1	26	5	2.5	1	1	0	2	3	1	3	0
32	0	0	26	1	3	1	1	2	2	2	0	1	2	0	1	0	1	0	0	0	1	0	0	2	0	2	2	1	1	2	0	1	0	2	0	3	8	0	22	4.2	2	0	1	0	1	1	0	3	3
-9999	0	0	-9999	0	1	1	1	0	0	2	1	0	2	1	0	2	0	0	1	1	0	1	2	0	1	2	2	2	1	2	1	0	2	2	0	9	5	3	21	3.4	2	1	0	1	2	2	2	0	3
34	0	0	39	1	3	3	3	3	0	0	0	3	3	0	3	3	0	1	1	1	3	3	1	1	1	3	3	1	3	3	3	3	3	3	3	7	8	4	15	2.4	2.25	1	1	0	0	3	0	3	3
28	1	0	37	1	3	2	1	1	1	1	1	1	2	2	2	1	1	1	3	2	1	1	1	1	1	3	2	1	1	3	2	2	1	1	2	7	6	3	21	3.4	1.75	0	1	0	3	0	3	3	3
32	1	0	19	0	1	1	1	0	1	1	1	1	1	1	0	1	0	2	2	2	1	2	2	0	1	2	3	1	3	3	2	2	2	1	2	9	7	6	23	4	2.25	1	1	0	0	1	1	2	2
31	0	1	19	1	1	2	2	2	2	2	2	1	1	1	0	1	1	1	1	2	1	1	1	0	0	1	2	1	2	2	3	1	2	1	2	4	8	2	22	3.8	1.75	1	1	0	2	1	1	3	3
32	0	1	15	1	2	0	0	2	2	1	2	0	2	1	0	2	2	1	0	0	1	0	0	3	2	0	3	3	0	3	2	3	0	1	0	5	8	3	24	4	1.75	1	1	0	0	3	1	3	3
30	0	0	25	1	3	3	2	2	2	1	1	2	2	2	1	1	0	1	0	0	0	0	1	1	1	1	2	1	1	1	0	1	3	2	2	3	8	1	26	4.4	2	0	1	0	2	2	3	3	3
19	1	0	23	0	1	3	2	3	0	1	2	1	1	2	1	0	0	2	2	2	2	2	1	2	1	2	2	0	2	1	1	2	1	1	2	8	8	4	20	3	3.25	0	0	0	2	2	1	3	3
30	0	0	38	1	3	3	2	2	2	2	0	1	2	2	0	1	1	1	0	1	1	2	1	1	0	3	3	1	3	3	2	1	0	1	1	6	8	3	23	3.8	1.75	0	1	0	2	0	0	3	3
35	0	0	31	1	2	2	0	1	1	1	1	1	1	1	0	1	1	1	0	1	3	3	2	1	0	1	1	3	3	1	2	3	3	1	3	4	8	3	20	3.4	2	0	1	0	2	2	3	3	0
35	0	0	31	1	2	2	1	1	1	1	1	1	1	1	0	1	1	1	1	1	3	3	2	1	0	1	1	3	3	1	2	2	3	1	3	6	8	3	22	3.6	2	0	1	0	2	2	3	3	0
32	1	0	21	1	3	2	2	3	3	3	3	1	3	1	3	1	1	0	0	0	2	1	0	0	0	2	3	3	3	3	3	0	3	3	2	5	8	0	24	4.2	1.75	0	1	0	3	1	2	3	3
29	1	0	40	1	1	3	2	3	3	3	3	3	3	3	3	2	2	2	3	3	2	3	2	2	3	2	2	2	3	3	3	3	3	3	3	4	8	1	24	4	2.25	0	1	0	3	3	2	3	3
35	0	0	40	1	3	1	2	2	1	1	1	1	1	1	1	1	1	3	2	1	1	1	3	3	1	2	3	1	1	1	1	0	2	1	0	7	8	0	19	3.4	2	2	1	0	0	2	1	2	2
25	1	0	22	1	1	2	1	3	2	0	0	0	1	1	0	0	0	1	1	1	2	1	3	1	1	0	0	1	3	0	2	0	3	1	2	5	7	8	18	3	3	0	1	0	1	1	0	2	1
25	0	0	24	1	3	2	2	1	1	3	1	2	2	1	0	0	1	2	1	1	1	2	1	0	1	0	1	0	2	1	0	1	1	1	1	3	9	1	22	4	1.75	1	1	1	2	2	2	2	1
46	1	0	11	1	0	1	1	3	3	2	2	0	2	0	0	0	0	0	1	0	1	0	1	1	0	0	1	2	0	0	1	1	2	2	3	3	8	2	25	4.2	1.75	0	1	0	3	3	3	0	3
26	1	0	8	1	0	1	1	1	2	2	0	3	2	1	1	0	0	0	1	0	1	2	0	0	0	1	2	1	2	2	1	3	2	2	3	3	9	0	26	4.4	1.75	1	1	0	2	2	1	0	1
26	0	1	24	1	2	2	1	3	2	1	2	2	2	1	0	1	1	2	1	2	2	2	1	1	2	1	2	1	3	3	2	2	2	3	3	6	8	4	25	4.4	2.25	0	0	0	3	1	2	3	3
31	1	0	30	1	3	3	3	2	1	3	1	1	2	1	3	3	3	1	1	1	1	2	1	0	0	3	3	2	3	3	3	3	3	3	3	3	9	1	21	3.8	2	0	1	0	3	2	3	3	0
31	0	1	15	1	1	1	1	1	2	2	1	1	1	1	1	1	1	1	0	0	1	1	1	1	0	0	2	1	2	1	2	0	1	1	0	3	8	0	22	4	2	1	1	0	1	1	1	2	2
-9999	1	0	-9999	0	2	1	0	2	3	1	1	1	3	3	0	1	1	2	3	3	1	3	3	3	3	1	1	1	3	3	1	2	3	3	1	3	10	4	23	4	1.75	2	1	0	3	1	0	3	1
31	0	1	15	1	3	3	3	3	3	2	2	3	2	2	2	1	1	1	0	0	1	1	0	1	0	0	3	1	2	1	3	1	2	1	1	3	8	0	22	4	2	1	1	0	1	1	1	2	2
30	0	1	34	1	2	2	0	1	1	1	2	1	2	0	0	1	2	2	0	3	0	2	2	1	0	1	3	3	3	2	2	0	3	1	1	4	8	1	27	4.4	1.75	1	1	0	2	3	3	3	3
30	0	0	22	1	2	1	1	1	1	2	0	0	1	1	0	1	1	0	0	1	3	3	1	1	1	0	0	0	2	0	0	0	3	3	3	5	9	0	26	5	1.75	0	1	1	3	3	2	3	3
29	1	0	41	1	3	1	1	2	2	1	1	0	3	0	0	2	1	3	2	2	1	3	2	2	3	2	1	1	2	2	3	1	1	1	1	6	10	3	24	4.2	1.75	1	1	0	2	1	1	3	2
43	1	0	32	0	1	1	2	1	1	0	2	1	1	0	1	3	1	3	1	1	3	3	1	3	0	1	3	0	3	2	2	1	0	1	0	5	9	9	23	3.8	1.75	0	1	0	1	3	0	3	0
19	0	0	20	1	3	3	3	3	3	1	0	1	3	3	0	2	2	2	2	2	2	2	0	1	3	3	3	0	3	3	3	1	3	3	1	8	10	6	28	4.6	3.5	0	0	1	3	0	0	3	3
33	1	0	12	1	0	3	3	3	3	3	3	3	1	3	0	0	1	1	2	2	0	2	1	0	1	0	1	1	2	2	2	2	2	3	3	5	9	2	23	4.4	4	2	0	0	3	3	0	3	0
33	1	0	13	1	0	3	0	3	3	3	3	3	0	3	3	3	1	0	2	2	0	2	1	0	2	3	3	3	3	3	3	3	3	3	3	3	8	0	24	4	4	0	0	0	3	3	0	3	3
27	0	0	27	1	3	3	1	3	1	2	2	3	3	3	3	1	1	1	1	0	3	1	1	2	1	3	3	2	3	3	3	3	3	3	3	5	10	2	25	4.2	1.75	0	1	1	3	2	3	3	2
27	0	0	36	1	3	3	3	3	3	3	3	2	3	3	2	1	3	1	0	2	0	3	1	1	3	3	3	1	1	3	1	1	3	3	3	6	10	4	26	4.4	3.5	0	1	1	3	3	3	3	1
31	0	0	32	1	1	1	2	1	0	0	0	2	1	0	0	2	1	2	0	0	1	1	2	0	0	3	3	0	0	3	0	2	2	1	0	8	9	4	16	2.4	2.25	1	0	0	0	1	0	3	3
25	0	1	39	1	3	3	1	1	3	3	3	3	3	3	3	1	1	2	1	1	3	3	3	1	2	1	3	1	3	1	2	3	1	3	1	6	8	3	24	4	2.25	1	1	0	3	2	0	3	2
38	0	0	35	1	3	3	3	3	1	2	3	3	1	1	3	0	1	1	0	0	1	3	3	2	0	1	1	3	2	1	2	1	3	3	3	3	10	1	27	4.8	1.75	2	1	0	3	2	3	2	0
23	1	0	16	1	2	2	1	3	2	0	1	1	3	1	0	1	0	1	1	1	2	2	1	2	2	2	2	2	2	3	2	1	2	2	2	7	7	6	19	3.2	2.25	1	0	0	0	1	0	3	2
25	1	0	18	0	2	1	1	2	1	2	1	1	1	2	1	2	1	1	2	2	0	1	0	1	1	2	2	1	1	1	1	3	1	1	2	6	8	4	17	3	3	2	0	0	0	1	1	3	2
22	0	0	26	0	1	1	2	3	1	1	1	1	2	2	2	0	2	2	1	1	1	1	2	1	0	2	2	1	1	3	2	2	2	1	1	7	4	5	19	3.4	2.75	0	0	0	1	0	1	0	2
28	0	0	28	1	1	1	1	2	1	1	1	2	2	1	1	2	1	1	1	1	1	1	1	1	1	1	3	1	1	1	1	1	1	1	1	6	6	5	14	2.4	1.75	0	1	0	0	0	3	1	1
25	1	0	26	1	3	3	3	3	3	3	3	1	3	3	3	1	1	1	2	2	0	1	1	0	1	1	2	1	3	1	0	2	1	1	3	6	7	2	21	3.6	1.75	0	1	0	3	1	2	3	0
23	0	0	21	1	3	3	3	3	3	3	3	3	3	3	3	3	3	3	3	3	3	3	3	3	3	0	0	0	0	0	0	0	0	0	0	3	10	0	30	5	2.5	1	1	1	3	3	3	3	3
37	0	0	13	1	1	2	2	1	2	2	1	1	2	1	1	2	1	1	0	1	1	1	0	1	0	1	1	1	1	1	1	1	1	1	0	6	8	0	20	3.2	2	1	1	0	0	2	1	2	2
18	1	0	39	0	3	2	3	3	1	2	1	2	3	3	2	1	0	1	1	2	2	3	2	2	2	2	2	1	3	2	2	1	2	3	2	6	7	4	24	4.2	2.5	0	0	0	2	3	2	3	3
22	1	0	28	1	1	1	0	0	1	0	0	0	1	1	0	3	3	3	3	3	0	3	3	3	3	0	0	1	3	3	1	0	1	0	0	9	10	9	12	1.4	4	2	1	0	0	0	0	3	1
25	0	1	39	1	2	1	1	0	2	1	0	0	1	1	1	1	1	1	1	2	1	1	1	1	1	1	1	1	2	0	2	0	0	1	1	3	8	3	17	3	1.75	1	1	0	0	0	1	0	0
19	1	0	31	0	3	3	1	1	3	1	0	0	3	3	3	3	3	3	3	3	3	3	3	3	3	3	3	0	3	3	3	2	1	0	1	8	10	8	20	3.4	4	1	1	0	2	3	0	3	3
26	1	0	39	0	2	0	0	1	1	2	0	1	0	1	0	0	0	0	1	0	0	1	0	0	1	1	1	2	1	3	2	1	1	1	2	3	7	0	21	3.6	3	2	1	0	3	2	1	3	3
31	0	0	9	1	3	3	0	3	3	3	1	3	3	1	1	0	2	2	0	0	2	0	1	3	1	2	2	2	3	3	0	3	3	3	3	3	9	4	27	5	1.75	1	1	1	3	3	2	1	1
34	1	0	25	1	3	2	3	3	2	2	2	2	2	2	0	0	0	1	0	0	0	1	1	1	0	0	2	1	2	1	1	0	1	0	0	3	7	1	25	5	1.75	1	1	0	3	3	2	2	1
34	0	0	31	1	3	2	2	1	1	1	2	1	2	1	1	0	0	1	1	1	0	2	0	0	1	3	3	1	3	3	1	0	2	1	0	4	10	1	25	4.2	2.75	0	1	0	0	3	1	3	1
30	1	0	32	0	3	1	0	0	1	1	0	0	1	0	1	1	2	3	3	3	2	2	2	1	0	2	3	1	3	3	0	0	1	0	0	4	9	6	20	3.2	1.5	1	1	0	1	3	0	3	0
30	1	0	35	1	3	3	3	0	3	1	3	3	3	0	0	1	0	1	2	1	1	0	2	1	2	0	1	0	3	0	0	0	1	0	0	3	10	3	22	3.8	1.75	1	1	0	1	3	0	2	0
33	0	0	28	1	3	2	2	1	3	1	0	1	1	2	1	1	1	1	1	0	0	1	1	1	0	2	1	1	2	1	2	1	1	1	3	3	8	1	22	3.6	1.25	1	1	0	1	3	3	3	2
29	0	1	29	1	2	1	1	0	3	1	2	3	1	0	0	1	1	2	3	1	1	1	1	2	0	0	1	2	3	1	2	2	3	1	1	5	8	2	26	4.4	1.75	0	1	0	2	2	3	3	2
30	0	0	13	1	3	3	3	3	3	3	2	3	2	0	1	2	1	2	0	1	2	2	1	3	2	2	3	2	1	3	1	3	3	2	2	6	8	4	24	4	1.75	0	1	1	2	2	0	3	2
30	0	0	28	1	3	3	3	3	3	3	3	3	3	3	3	1	1	2	0	0	2	0	1	1	2	3	3	0	3	3	3	3	3	1	1	3	10	1	23	4.4	2.75	0	0	0	2	1	0	3	3
30	0	0	30	1	3	3	3	3	3	3	3	3	3	3	3	1	0	2	1	0	0	1	1	2	2	3	3	3	3	3	3	3	3	3	1	7	10	4	22	3.6	3	0	0	0	0	0	1	3	3
31	0	0	29	1	1	2	2	2	2	3	3	3	3	3	3	1	0	1	2	1	1	2	2	3	2	2	1	3	3	3	3	1	3	3	3	6	10	4	24	4	2	1	1	0	2	3	3	3	1
30	0	0	32	1	3	3	3	3	3	2	2	1	3	1	1	1	0	1	1	1	1	1	1	1	1	1	1	1	1	1	1	1	1	1	1	6	6	5	21	3.6	2	2	0	0	1	0	1	1	0
35	0	1	15	0	3	0	1	2	2	0	0	0	1	1	0	1	0	2	3	3	1	1	1	1	2	2	1	1	2	2	2	2	1	1	1	9	8	6	15	2.2	2.5	1	0	0	1	2	2	1	2
34	0	0	21	1	1	3	1	1	3	1	3	1	3	1	0	1	0	1	1	1	1	0	1	1	1	0	1	1	1	1	1	0	1	1	2	5	7	0	25	4.4	2.25	2	1	1	1	3	2	2	0
41	1	0	30	1	2	1	1	1	1	1	1	2	2	0	0	1	2	2	1	2	1	3	1	2	0	1	2	1	2	2	1	0	1	1	0	5	8	4	24	4	1.75	1	1	0	0	2	0	3	3
32	0	1	40	1	2	1	1	1	1	1	1	1	1	1	1	1	1	1	2	2	2	2	2	2	1	2	2	2	2	2	3	2	2	1	1	6	7	6	19	3	2	0	1	0	2	1	0	3	3
20	1	0	20	1	3	3	3	3	3	3	3	3	3	3	3	1	0	0	1	0	2	0	0	0	0	3	1	1	3	3	3	3	3	3	2	4	9	1	25	4.8	1.75	0	1	0	2	2	0	3	3
35	0	0	26	1	3	2	2	2	1	3	2	2	2	2	0	0	1	0	0	1	1	1	1	1	1	3	3	3	3	3	3	0	3	3	3	4	10	3	26	5	1.75	0	1	0	3	3	0	3	3
31	0	1	24	1	2	2	3	2	2	2	3	1	1	1	2	1	1	1	1	1	2	2	1	2	0	1	3	1	3	2	3	1	2	2	3	8	8	3	22	3.6	2.25	1	1	0	2	3	1	3	0
39	0	0	32	1	2	1	1	0	1	2	1	2	0	1	0	1	2	1	1	2	1	3	1	0	1	2	2	1	1	1	0	3	1	1	1	7	8	3	19	3	1.25	0	1	0	3	0	3	3	3
36	0	1	35	1	3	3	3	2	3	1	0	3	3	1	2	0	0	2	0	1	1	2	1	1	0	2	3	0	1	1	2	0	0	1	2	3	10	1	29	5	2.25	1	1	0	1	3	0	2	0
32	0	0	34	0	3	2	1	2	1	2	1	2	1	1	1	1	1	1	0	0	1	2	1	2	0	1	3	1	1	1	1	2	2	2	2	5	10	2	24	4	1.75	1	1	0	2	3	1	3	1
39	1	0	25	0	3	3	3	3	1	3	3	3	3	3	3	2	1	2	2	1	0	2	2	0	1	2	2	3	3	3	2	1	3	3	3	3	10	0	26	4.6	2.75	0	1	0	3	2	3	3	2
27	1	0	24	0	3	3	2	3	2	2	3	3	3	3	3	1	0	2	0	0	0	0	0	0	0	0	3	2	0	0	0	3	3	3	2	3	9	0	28	5	2.5	2	1	0	1	1	2	3	3
35	0	0	22	1	2	2	0	1	1	1	0	0	1	1	0	2	1	1	2	1	1	2	2	1	0	1	3	1	1	1	1	1	1	1	1	7	8	2	24	4	1.75	1	1	0	2	1	1	3	1
39	0	0	18	0	3	3	3	3	3	2	0	0	3	0	0	3	0	2	0	0	1	1	0	3	1	-9999	-9999	-9999	-9999	-9999	-9999	-9999	-9999	-9999	-9999	-9999	-9999	0	-9999	-9999	2.25	2	1	0	-9999	-9999	-9999	-9999	-9999
33	0	0	16	1	0	2	0	1	1	2	0	0	1	0	0	2	0	1	1	1	2	1	0	2	0	0	2	1	2	0	0	1	3	1	0	3	10	1	26	4.8	1.75	1	1	0	0	2	1	3	0
28	1	0	30	0	3	3	0	3	3	3	3	3	3	0	0	0	0	0	0	0	0	2	0	0	0	2	1	3	2	2	3	2	3	3	3	3	8	0	26	5	2.5	2	1	0	0	3	0	0	0
31	0	0	36	1	2	0	2	2	3	3	2	3	1	3	2	2	3	2	2	2	3	3	3	1	2	3	2	2	3	3	3	0	1	1	1	9	8	2	24	4	4	0	1	0	1	1	3	1	2
28	1	0	30	0	3	3	0	3	3	3	3	3	3	1	0	0	0	0	0	0	0	2	0	0	0	2	1	3	1	1	3	3	3	3	3	3	8	1	26	5	2.5	2	1	0	0	3	0	3	3
34	0	0	31	1	3	2	1	1	2	3	1	2	3	1	0	0	0	2	0	1	0	1	2	2	1	2	2	3	2	1	1	0	3	3	3	5	8	1	27	5	2.5	1	0	0	3	0	1	3	2
31	0	0	40	1	3	2	1	0	3	1	3	0	1	0	0	2	3	1	2	2	3	3	3	3	0	1	1	1	3	2	3	1	2	2	1	8	10	5	28	4.6	4	0	1	1	2	3	3	3	3
30	0	1	40	0	3	3	1	3	0	0	3	3	3	0	1	2	0	3	2	3	3	3	3	3	3	2	1	2	3	3	3	0	1	1	0	6	8	9	21	3.4	3.5	1	1	0	2	2	0	3	2
23	0	1	29	1	1	1	1	2	2	1	1	1	1	1	0	0	0	1	1	1	2	2	1	2	1	2	2	2	2	2	2	1	1	1	1	5	8	4	24	4	3	0	1	0	1	3	1	3	3
20	1	0	18	0	2	2	1	1	1	1	1	1	1	1	0	2	2	2	3	2	2	2	2	1	1	2	2	1	2	2	3	0	2	1	1	7	8	4	22	3.6	2.5	0	0	0	1	1	1	2	2
22	0	1	29	0	2	2	1	1	2	1	2	0	2	1	0	1	1	1	2	2	2	1	1	0	0	3	3	2	3	3	3	0	2	1	1	5	8	4	25	4.2	2.25	0	1	0	0	1	1	3	3
36	0	0	26	0	3	1	2	1	3	1	0	0	1	1	0	0	0	0	0	1	1	0	0	0	0	0	1	1	1	0	0	0	0	1	0	3	10	0	21	3.4	1.75	2	1	1	1	2	2	2	1
29	0	1	20	0	1	1	1	1	1	1	1	0	1	1	0	1	1	1	2	2	2	2	1	1	0	2	2	2	2	1	3	1	1	1	1	6	8	6	21	3.4	2.25	2	1	0	2	2	1	2	3
31	0	0	38	1	2	2	1	2	2	2	0	0	2	3	3	1	1	1	2	1	2	2	0	0	2	1	2	3	2	3	2	3	3	3	3	5	8	4	27	4.4	2	0	1	0	3	2	2	3	0
27	1	0	29	1	3	2	1	1	1	1	1	1	3	1	1	2	1	2	1	1	1	2	2	2	2	3	3	1	3	3	3	1	1	2	1	4	8	4	22	3.6	2.25	0	1	0	2	0	1	3	3
31	0	1	32	1	2	1	1	1	1	1	1	1	1	1	1	1	0	2	0	0	0	1	2	1	0	1	2	2	1	1	1	2	1	1	2	5	7	1	25	4.4	1.75	0	1	0	3	2	3	3	1
31	0	0	37	0	3	2	1	3	2	2	2	3	3	1	3	2	1	3	2	2	2	3	3	3	1	3	3	2	3	3	1	3	3	3	3	8	10	4	26	4.2	2	0	1	0	3	0	0	3	3
20	0	1	21	0	2	1	2	1	2	1	1	1	1	0	0	1	1	2	2	2	3	3	3	2	2	1	2	1	2	2	2	2	2	1	1	7	8	4	20	3	2.75	0	0	0	1	2	0	2	3
26	1	0	19	0	2	2	3	3	3	1	1	0	2	2	1	2	0	1	0	0	1	1	0	0	0	1	1	1	2	1	2	1	0	1	1	4	8	3	24	4	2.75	0	0	0	0	0	1	3	3
28	0	0	20	1	3	3	3	3	3	3	3	3	3	3	3	3	3	3	3	3	3	3	3	3	3	3	3	3	3	3	3	3	3	3	3	9	10	9	30	5	3.5	1	1	0	3	3	3	3	3
26	0	1	32	0	2	2	2	3	3	0	1	1	3	3	0	2	0	2	3	2	2	3	2	2	3	3	3	1	3	3	3	2	3	3	3	9	8	6	23	3.6	3.75	0	0	0	3	3	0	3	3
37	0	0	8	1	0	1	1	1	1	3	1	1	1	1	0	2	2	3	1	1	0	1	1	0	0	0	3	1	2	3	3	3	3	3	3	3	10	1	26	5	3.75	2	1	0	0	3	0	3	3
28	0	0	28	1	3	2	1	2	2	1	2	0	3	1	0	1	0	1	1	0	1	2	2	1	2	2	3	1	3	3	2	3	3	3	3	4	7	0	27	4.6	2.25	0	1	0	0	3	1	3	3
37	1	0	22	1	2	3	3	3	2	1	2	0	1	0	1	1	1	1	0	0	0	0	0	1	0	1	1	0	2	1	0	0	1	1	1	3	8	1	26	4.4	1.75	1	1	0	2	3	0	1	1
29	0	0	20	1	2	3	3	3	3	3	3	3	3	3	0	0	0	1	1	1	2	2	1	1	1	1	3	1	2	0	0	1	3	3	1	3	9	3	26	5	2	1	0	0	3	0	2	3	3
29	0	0	20	1	2	3	3	3	3	3	3	3	3	3	3	0	0	1	1	1	2	3	1	1	1	1	3	1	1	1	0	0	3	3	0	3	9	0	30	5	1.75	1	0	0	3	3	2	3	3
[truncated: 6 more columns]
