# Supplementary material for: Pregnant in a Pandemic: Connecting Perceptions of Uplifts and Hassles to Mental Health
Source: J Health Psychol. 2022 Aug 29;28(8):711–25. doi: 10.1177/13591053221120115 (PMC10280125; doi:10.1177/13591053221120115)
Supplement: sj-do-3-hpq-10.1177_13591053221120115 – for Pregnant in a Pandemic: Connecting Perceptions of Uplifts and Hassles to Mental Health [file sj-do-3-hpq-10.1177_13591053221120115.do]

clear
version 14
global dir "/Users/NestorTulagan/Desktop/MELISSA_COVID-19 Uplifts to Hassle in Pregnancy"
cap log close

clear
use "$dir/data/pregpandemic.dta"

log using "$dir/Log/PIAP_Final.log", replace


********************************Outcome Variables
****** Loneliness in Covid scale
factor sls1 sls2 sls3, blanks (.32)
rotate, promax(3) oblique factors(1) blanks(.32)
alpha sls1 sls2 sls3, std item
	*a= .85
**Total composite
	*slstot

******Positivity Scale
*pos1 pos2 pos3 pos4 pos5 pos6
factor pos1 pos2 pos3 pos4 pos5 pos6, blanks (.32)
rotate, promax(3) oblique factors(1) blanks(.32)
*pos6 did not load as together with others; DROPPED!
alpha pos1 pos2 pos3 pos4 pos5 , std item
	*a = .82
*Total Composite (updated)
egen pstvtt = rowtotal (pos1 pos2 pos3 pos4 pos5)
replace pstvtt=. if pos1==. & pos2==. & pos3==. & pos4==. & pos5==.

****PHQ
factor phq1 phq2 phq3, blanks (.32)
rotate, promax(3) oblique factors(1) blanks(.32)
alpha phq1 phq2 phq3, std item
	*a = .86
*Total composite
	*phq4tot


	
	
********************************Covariates
******Financial Strain
*finc1 finc2 finc3 finc4
*Change finc4 to higher=bad and to a fourpoint scale
gen finc4a = .
replace finc4a = 1 if finc4==4
replace finc4a = 2 if finc4== 1 | finc4== 2  | finc4== 3
replace finc4a = 3 if finc4== 6
replace finc4a = 4 if finc4== 7
tab finc4a
alpha finc1 finc2 finc3 finc4a, std item
*Cronbach's alpha = .82
egen fstrain = rmean (finc1 finc2 finc3 finc4a)


*Number of other children
*Outliers, so capped off 2 to equal more than 2 children
gen children = child_o_tot
replace children = 0 if child_o == 0
replace children = 2 if child_o_tot>2 & child_o_tot!=.

*Age
sum age

*Marital status
gen partner = .
replace partner = 1 if marital == 2
replace partner = 0 if marital == 1 | marital == 4
tab partner

*Race
gen race_oth = .
replace race_oth = 1 if race_bl==1 | race_ai==1 | race_me==1 | race_multi==1
replace race_oth = 0 if race_wh==1 | race_la==1 | race_as==1
*race_oth  race_wh==1 race_la==1 race_as==1

*Planned pregnancy?
*plannedpreg


***Unique IDs
gen seqnum=_n
gen ghealoth = .
replace ghealoth = 1 if seqnum == 26 | seqnum == 34 | seqnum == 39 | seqnum == 49 | ///
						seqnum == 54 | seqnum == 68 | seqnum == 75 |  seqnum == 77 | ///
						seqnum == 78 | seqnum == 80 | seqnum == 83 |  seqnum == 92 | ///
						seqnum == 102 | seqnum == 103 | seqnum == 105 |  seqnum == 111 |  seqnum == 112

						
****General and Pregnancy Health Issues
gen phealoth = .
replace phealoth = 1 if seqnum == 3 | seqnum == 5 | seqnum == 8 | seqnum == 12 | seqnum == 24 | seqnum == 57 | seqnum == 69 | seqnum == 71

egen pregissue = rowtotal ( health4 health5 phealoth)
recode pregissue 2 3 = 1


************************************************************************************************************************
******************************Uplifts and Hassles variables*************************************************************
************************************************************************************************************************
********TRANSFORMATION for Normality and Consistent Scaling (MANUAL)
codebook c19preg1 c19preg4 c19preg8
recode c19preg1 1=2
recode c19preg4 1=2
foreach var in c19preg1 c19preg4{
gen `var'a = `var'-2 
}
recode c19preg8 5=4
gen c19preg8a = c19preg8-1

codebook  c19preg2 c19preg3 c19preg5 
recode c19preg2 1=2
recode c19preg3 1=2
foreach var in c19preg2 c19preg3 {
gen `var'a = `var'-2 
}
recode c19preg5 5=4
gen c19preg5a = c19preg5-1

codebook  c19preg2a c19preg3a c19preg5a 

codebook c19preg6 c19preg7 c19preg9 c19preg10
recode c19preg6 1=2
recode c19preg7 1=2
recode c19preg9 1=2
recode c19preg10 1=2

foreach var in c19preg6 c19preg7 c19preg9 c19preg10 {
gen `var'a = `var'-2 
}

sum pu2 pu3 pu4 pu6 pu7 pu8 pu9 pu10 pu11 c19imp10 c19imp3 c19imp7 c19imp8 c19imp9 ph3 ph4 ph5 ph7 ph8 ph10 c19imp1 c19imp4 c19imp5 c19imp6 c19preg7a 


********CFA in MPLUS********
stata2mplus unique_id c19imp1 c19imp2 c19imp3 c19imp4 c19imp5 c19imp6 c19imp7 c19imp8 c19imp9 c19imp10 ///
c19preg1a c19preg2a c19preg3a c19preg4a c19preg5a c19preg6a c19preg7a c19preg8a c19preg9a c19preg10a ///
pu1 pu2 pu3 pu4 pu5 pu6 pu7 pu8 pu9 pu10 pu11 ph1 ph2 ph3 ph4 ph5 ph6 ph7 ph8 ph9 ph10 ///
fstrain phq4tot postot pstvtm supporttot slstot children age ///
plannedpreg weekspreg partner race_oth race_la race_as using "$dir/data/PREG-UpliftHassle-CFA-Feb182022", replace
*AFTER CFA ON MPLUS November 23, 2021
*CREATE TRADITIONAL AND COVID-19 UPLIFTS AND HASSLES
***GENUP: pu2 pu3 pu4 pu6 pu7 pu8 pu9 pu10 pu11 
***COVUP: c19imp10 c19imp7 c19imp8 c19imp9
***GENHAS: ph3 ph4 ph5 ph7 ph8 ph10
***COVHAS: c19imp1 c19imp4 c19imp5 c19imp6 c19preg7 


*********CREATE FINAL UPLIFTS AND HASSLES VARIABLES
alpha pu2 pu3 pu4 pu6 pu7 pu8 pu9 pu10 pu11, std item 
	*a = .8644
alpha c19imp10 c19imp7 c19imp8 c19imp9, std item
	*a = .8042
alpha ph3 ph4 ph5 ph7 ph8 ph10, std item
	*a = .8297
alpha c19imp1 c19imp4 c19imp5 c19imp6 c19preg7a, std item
	*a = .8012
	

*Magnitude (Averages) Scales
egen genup = rmean(pu2 pu3 pu4 pu6 pu7 pu8 pu9 pu10 pu11) 
egen covup = rmean(c19imp10 c19imp7 c19imp8 c19imp9)
egen genhas = rmean(ph3 ph4 ph5 ph7 ph8 ph10)
egen covhas= rmean(c19imp1 c19imp4 c19imp5 c19imp6 c19preg7a)

sum genup genhas covup covhas

***To create the ratio, we can't have denominators have zeroes 
gen genup2 = genup+1
gen covup2 = covup+1
gen genhas2=genhas+1
gen covhas2=covhas+1

sum genup2 genhas2 covup2 covhas2

pwcorr genup genup2 genhas genhas2 covup covup2 covhas covhas2, sig
pwcorr genup2 genhas2 covup2 covhas2, sig
gen gup2has = genup2 / genhas2
gen cup2has = covup2 / covhas2


********************************CREATE ANALYTIC SAMPLE
gen ansam = .
replace ansam=1 if gup2has!=. & cup2has!=. & fstrain!=. & phq4tot!=. & pstvtm!=. & slstot!=. & pregissue!=.
replace ansam=0 if ansam!=1


**********************************************************************************************************************************************
**********************************************************************************************************************************************
**************************************************PRELIMINARY ANALYSES************************************************************************
**********************************************************************************************************************************************
**********************************************************************************************************************************************
sum gup2has cup2has pstvtt phq4tot slstot 

pwcorr gup2has cup2has pstvtt phq4tot slstot , sig

**********************************************************************************************************************************************
**********************************************************************************************************************************************
**************************************************ANALYSES BASED on Magnitude Ratio -- INITIAL************************************************
**********************************************************************************************************************************************
**********************************************************************************************************************************************

*****Positivity (total composite)
*Step 1
reg pstvtt gup2has fstrain race_la race_as race_oth  partner children age plannedpreg weekspreg pregissue if ansam==1
*Step 2
reg pstvtt gup2has cup2has fstrain race_la race_as race_oth partner children age plannedpreg weekspreg pregissue if ansam==1


*****Depression 
*Step 1
reg phq4tot gup2has fstrain race_la race_as race_oth partner children age plannedpreg weekspreg pregissue if ansam==1
*Step 2
reg phq4tot gup2has cup2has fstrain race_la race_as race_oth partner children age plannedpreg weekspreg pregissue if ansam==1


*****Loneliness
*Step 1
reg slstot gup2has fstrain race_la race_as race_oth partner children age plannedpreg weekspreg pregissue if ansam==1
*Step 2
reg slstot gup2has cup2has fstrain race_la race_as race_oth partner children age plannedpreg weekspreg pregissue if ansam==1


**********************************************************************************************************************************************
**********************************************************************************************************************************************
**************************************************ANALYSES BASED on Magnitude Ratio -- FINAL**************************************************
**********************************************************************************************************************************************
**********************************************************************************************************************************************

***retained: *partner pregissue fstrain  race_la
***dropped: children age plannedpreg weekspreg

pwcorr gup2has cup2has pstvtm phq4tot slstot if ansam==1, sig
sum gup2has cup2has pstvtm phq4tot slstot genup2 genhas2 covup2 covhas2 fstrain race_la race_wh race_as race_oth partner children age plannedpreg weekspreg if ansam==1


*****Positivity (total)
*Step 1
reg pstvtt gup2has fstrain race_la race_as race_oth partner pregissue if ansam==1, beta
est sto pos1a
*Step 2
reg pstvtt gup2has cup2has fstrain race_la race_as race_oth partner pregissue if ansam==1, beta
est sto pos2a

*****Depression 
*Step 1
reg phq4tot gup2has fstrain race_la race_as race_oth partner pregissue if ansam==1, beta
est sto dep1

*Step 2
reg phq4tot gup2has cup2has fstrain race_la race_as race_oth partner pregissue if ansam==1, beta
est sto dep2


*****Loneliness
*Step 1
reg slstot gup2has fstrain race_la race_as race_oth partner pregissue if ansam==1, beta
est sto lone1
*Step 2
reg slstot gup2has cup2has fstrain race_la race_as race_oth partner pregissue  if ansam==1, beta
est sto lone2

esttab pos1a pos2a dep1 dep2 lone1 lone2 ///
	   using "$dir/Regression Results/Regression Uplifts to Hassles - 02182022 -Unstandardized.csv", ///
	   replace nolabel constant nogap b(2) se(2) star (+ .10 * .05 ** .01 *** .001) r2(2) ar2(2) 
esttab pos1a pos2a dep1 dep2 lone1 lone2 ///
	   using "$dir/Regression Results/Regression Uplifts to Hassles - 02182022 -Standardized.csv", ///
	   replace nolabel constant nogap nostar beta(2) 

log close

save "/Users/NestorTulagan/Desktop/MELISSA_COVID-19 Uplifts to Hassle in Pregnancy/Data/pregpandemic_FINAL variables.dta", replace
