# Supplementary material for: Pregnant in a Pandemic: Connecting Perceptions of Uplifts and Hassles to Mental Health
Source: J Health Psychol. 2022 Aug 29;28(8):711–25. doi: 10.1177/13591053221120115 (PMC10280125; doi:10.1177/13591053221120115)
Supplement: sj-inp-6-hpq-10.1177_13591053221120115 – for Pregnant in a Pandemic: Connecting Perceptions of Uplifts and Hassles to Mental Health [file sj-inp-6-hpq-10.1177_13591053221120115.inp]

Data:
  File is PREG-UpliftHassle-CFA-Feb182022.dat ;
Variable:
  Names are 
     age race_la race_as weekspreg plannedpreg 
     pu1 pu2 pu3 pu4 pu5 pu6
     pu7 pu8 pu9 pu10 pu11 
     ph1 ph2 ph3 ph4 ph5 ph6 
     ph7 ph8 ph9 ph10 
     c19imp1 c19imp2 c19imp3 c19imp4 c19imp5 
     c19imp6 c19imp7 c19imp8 c19imp9 c19imp10
     slstot supporttot phq4tot postot pstvtm 
     fstrain children partner race_oth
     c19preg1 c19preg4 c19preg8 
     c19preg2 c19preg3 c19preg5 
     c19preg6 c19preg7 c19preg9 c19preg10 
     unique_id;
  Missing are all (-9999) ; 
  
  usevariables  pu2 pu3 pu4 pu6
		pu7 pu8 pu9 pu10 pu11
	 	ph3 ph4 ph5 ph7 ph8 ph10
		c19imp1 c19imp4 c19imp5 c19imp6 
		c19preg7
		c19imp10 c19imp7 c19imp8 c19imp9
Analysis: 
  Type = general  ;

Model:
UP BY 	pu2 pu3 pu4 pu6
	pu7 pu8 pu9 pu10 pu11 ;

HAS BY  ph3 ph4 ph5  ph7 ph8 ph10;


COVUP BY c19imp10 c19imp7 c19imp8 c19imp9
	;

COVHAS BY c19imp1 c19imp4 c19imp5 c19imp6  c19preg7 
	;

COVUP with UP HAS COVHAS ;
UP with HAS COVHAS ;
HAS with COVHAS ;


PH10     WITH PU9;
C19IMP8  WITH C19IMP4;
PH10     WITH PU10;
PU11     WITH PU10;
C19IMP5  WITH PU2;
PH8      WITH PH3;
PH8      WITH PU7;

!Deleted (In order): c19imp3 
Output:
sampstat
stdyx
modindices (3.84);
