# Supplementary material for: Pregnant in a Pandemic: Connecting Perceptions of Uplifts and Hassles to Mental Health
Source: J Health Psychol. 2022 Aug 29;28(8):711–25. doi: 10.1177/13591053221120115 (PMC10280125; doi:10.1177/13591053221120115)
Supplement: sj-log-2-hpq-10.1177_13591053221120115 – for Pregnant in a Pandemic: Connecting Perceptions of Uplifts and Hassles to Mental Health [file sj-log-2-hpq-10.1177_13591053221120115.log]

--------------------------------------------------------------------------------------------------------------------
      name:  <unnamed>
       log:  /Users/NestorTulagan/Desktop/MELISSA_COVID-19 Uplifts to Hassle in Pregnancy/Log/PIAP_Final.log
  log type:  text
 opened on:  18 Feb 2022, 20:49:32

. 
. 
. 
. ********************************Outcome Variables
. ****** Loneliness in Covid scale
. factor sls1 sls2 sls3, blanks (.32)
(obs=118)

Factor analysis/correlation                      Number of obs    =        118
    Method: principal factors                    Retained factors =          1
    Rotation: (unrotated)                        Number of params =          3

    --------------------------------------------------------------------------
         Factor  |   Eigenvalue   Difference        Proportion   Cumulative
    -------------+------------------------------------------------------------
        Factor1  |      1.85282      1.94826            1.1549       1.1549
        Factor2  |     -0.09544      0.05761           -0.0595       1.0954
        Factor3  |     -0.15305            .           -0.0954       1.0000
    --------------------------------------------------------------------------
    LR test: independent vs. saturated:  chi2(3)  =  157.10 Prob>chi2 = 0.0000

Factor loadings (pattern matrix) and unique variances

    ---------------------------------------
        Variable |  Factor1 |   Uniqueness 
    -------------+----------+--------------
            sls1 |   0.7107 |      0.4948  
            sls2 |   0.8135 |      0.3382  
            sls3 |   0.8282 |      0.3142  
    ---------------------------------------
    (blanks represent abs(loading)<.32)

. rotate, promax(3) oblique factors(1) blanks(.32)

Factor analysis/correlation                      Number of obs    =        118
    Method: principal factors                    Retained factors =          1
    Rotation: oblique promax (Kaiser off)        Number of params =          3

    --------------------------------------------------------------------------
         Factor  |     Variance   Proportion    Rotated factors are correlated
    -------------+------------------------------------------------------------
        Factor1  |      1.85282       1.1549
    --------------------------------------------------------------------------
    LR test: independent vs. saturated:  chi2(3)  =  157.10 Prob>chi2 = 0.0000

Rotated factor loadings (pattern matrix) and unique variances

    ---------------------------------------
        Variable |  Factor1 |   Uniqueness 
    -------------+----------+--------------
            sls1 |   0.7107 |      0.4948  
            sls2 |   0.8135 |      0.3382  
            sls3 |   0.8282 |      0.3142  
    ---------------------------------------
    (blanks represent abs(loading)<.32)

Factor rotation matrix

    -----------------------
                 | Factor1 
    -------------+---------
         Factor1 |  1.0000 
    -----------------------

. alpha sls1 sls2 sls3, std item

Test scale = mean(standardized items)

                                                            average
                             item-test     item-rest       interitem
Item         |  Obs  Sign   correlation   correlation     correlation     alpha
-------------+-----------------------------------------------------------------
sls1         |  118    +       0.8463        0.6587          0.7365      0.8483
sls2         |  118    +       0.8889        0.7433          0.6244      0.7688
sls3         |  118    +       0.8969        0.7600          0.6032      0.7525
-------------+-----------------------------------------------------------------
Test scale   |                                               0.6547      0.8505
-------------------------------------------------------------------------------

.         *a= .85
. *Mean Composite
. egen slsm = rmean (sls1 sls2 sls3)
(2 missing values generated)

. **Total composite
.         *slstot
. 
. ******Positivity Scale
. *pos1 pos2 pos3 pos4 pos5 pos6
. factor pos1 pos2 pos3 pos4 pos5 pos6, blanks (.32)
(obs=117)

Factor analysis/correlation                      Number of obs    =        117
    Method: principal factors                    Retained factors =          3
    Rotation: (unrotated)                        Number of params =         15

    --------------------------------------------------------------------------
         Factor  |   Eigenvalue   Difference        Proportion   Cumulative
    -------------+------------------------------------------------------------
        Factor1  |      2.46817      1.84385            0.9152       0.9152
        Factor2  |      0.62432      0.61252            0.2315       1.1467
        Factor3  |      0.01180      0.06263            0.0044       1.1511
        Factor4  |     -0.05083      0.08561           -0.0188       1.1323
        Factor5  |     -0.13644      0.08378           -0.0506       1.0817
        Factor6  |     -0.22022            .           -0.0817       1.0000
    --------------------------------------------------------------------------
    LR test: independent vs. saturated:  chi2(15) =  253.29 Prob>chi2 = 0.0000

Factor loadings (pattern matrix) and unique variances

    -----------------------------------------------------------
        Variable |  Factor1   Factor2   Factor3 |   Uniqueness 
    -------------+------------------------------+--------------
            pos1 |   0.6880    0.3918           |      0.3719  
            pos2 |   0.7243    0.4309           |      0.2894  
            pos3 |   0.7463                     |      0.4236  
            pos4 |   0.6267   -0.3985           |      0.4482  
            pos5 |   0.6674   -0.3242           |      0.4492  
            pos6 |                              |      0.9134  
    -----------------------------------------------------------
    (blanks represent abs(loading)<.32)

. rotate, promax(3) oblique factors(1) blanks(.32)

Factor analysis/correlation                      Number of obs    =        117
    Method: principal factors                    Retained factors =          3
    Rotation: oblique promax (Kaiser off)        Number of params =         15

    --------------------------------------------------------------------------
         Factor  |     Variance   Proportion    Rotated factors are correlated
    -------------+------------------------------------------------------------
        Factor1  |      2.46817       0.9152
        Factor2  |      0.62432       0.2315
        Factor3  |      0.01180       0.0044
    --------------------------------------------------------------------------
    LR test: independent vs. saturated:  chi2(15) =  253.29 Prob>chi2 = 0.0000

Rotated factor loadings (pattern matrix) and unique variances

    -----------------------------------------------------------
        Variable |  Factor1   Factor2   Factor3 |   Uniqueness 
    -------------+------------------------------+--------------
            pos1 |   0.6880    0.3918           |      0.3719  
            pos2 |   0.7243    0.4309           |      0.2894  
            pos3 |   0.7463                     |      0.4236  
            pos4 |   0.6267   -0.3985           |      0.4482  
            pos5 |   0.6674   -0.3242           |      0.4492  
            pos6 |                              |      0.9134  
    -----------------------------------------------------------
    (blanks represent abs(loading)<.32)

Factor rotation matrix

    -----------------------------------------
                 | Factor1  Factor2  Factor3 
    -------------+---------------------------
         Factor1 |  1.0000                   
         Factor2 |  0.0000   1.0000          
         Factor3 |  0.0000   0.0000   1.0000 
    -----------------------------------------

. *pos6 did not load as together with others; DROPPED!
. alpha pos1 pos2 pos3 pos4 pos5 , std item

Test scale = mean(standardized items)

                                                            average
                             item-test     item-rest       interitem
Item         |  Obs  Sign   correlation   correlation     correlation     alpha
-------------+-----------------------------------------------------------------
pos1         |  118    +       0.7461        0.5869          0.4790      0.7862
pos2         |  118    +       0.7560        0.6013          0.4727      0.7819
pos3         |  118    +       0.8169        0.6924          0.4342      0.7543
pos4         |  118    +       0.7187        0.5478          0.4963      0.7976
pos5         |  118    +       0.7587        0.6052          0.4710      0.7808
-------------+-----------------------------------------------------------------
Test scale   |                                               0.4706      0.8163
-------------------------------------------------------------------------------

.         *a = .82
. *Mean composite
. egen pstvtm = rmean (pos1 pos2 pos3 pos4 pos5)
(2 missing values generated)

. *Total Composite (updated)
. egen pstvtt = rowtotal (pos1 pos2 pos3 pos4 pos5)

. replace pstvtt=. if pos1==. & pos2==. & pos3==. & pos4==. & pos5==.
(2 real changes made, 2 to missing)

. 
. ****PHQ
. factor phq1 phq2 phq3, blanks (.32)
(obs=118)

Factor analysis/correlation                      Number of obs    =        118
    Method: principal factors                    Retained factors =          1
    Rotation: (unrotated)                        Number of params =          3

    --------------------------------------------------------------------------
         Factor  |   Eigenvalue   Difference        Proportion   Cumulative
    -------------+------------------------------------------------------------
        Factor1  |      1.91574      1.99818            1.1377       1.1377
        Factor2  |     -0.08244      0.06701           -0.0490       1.0888
        Factor3  |     -0.14945            .           -0.0888       1.0000
    --------------------------------------------------------------------------
    LR test: independent vs. saturated:  chi2(3)  =  169.61 Prob>chi2 = 0.0000

Factor loadings (pattern matrix) and unique variances

    ---------------------------------------
        Variable |  Factor1 |   Uniqueness 
    -------------+----------+--------------
            phq1 |   0.7228 |      0.4775  
            phq2 |   0.8509 |      0.2761  
            phq3 |   0.8181 |      0.3307  
    ---------------------------------------
    (blanks represent abs(loading)<.32)

. rotate, promax(3) oblique factors(1) blanks(.32)

Factor analysis/correlation                      Number of obs    =        118
    Method: principal factors                    Retained factors =          1
    Rotation: oblique promax (Kaiser off)        Number of params =          3

    --------------------------------------------------------------------------
         Factor  |     Variance   Proportion    Rotated factors are correlated
    -------------+------------------------------------------------------------
        Factor1  |      1.91574       1.1377
    --------------------------------------------------------------------------
    LR test: independent vs. saturated:  chi2(3)  =  169.61 Prob>chi2 = 0.0000

Rotated factor loadings (pattern matrix) and unique variances

    ---------------------------------------
        Variable |  Factor1 |   Uniqueness 
    -------------+----------+--------------
            phq1 |   0.7228 |      0.4775  
            phq2 |   0.8509 |      0.2761  
            phq3 |   0.8181 |      0.3307  
    ---------------------------------------
    (blanks represent abs(loading)<.32)

Factor rotation matrix

    -----------------------
                 | Factor1 
    -------------+---------
         Factor1 |  1.0000 
    -----------------------

. alpha phq1 phq2 phq3, std item

Test scale = mean(standardized items)

                                                            average
                             item-test     item-rest       interitem
Item         |  Obs  Sign   correlation   correlation     correlation     alpha
-------------+-----------------------------------------------------------------
phq1         |  118    +       0.8527        0.6733          0.7560      0.8610
phq2         |  118    +       0.9089        0.7871          0.6068      0.7553
phq3         |  118    +       0.8908        0.7491          0.6549      0.7915
-------------+-----------------------------------------------------------------
Test scale   |                                               0.6726      0.8604
-------------------------------------------------------------------------------

.         *a = .86
. *Mean composite
. egen phqm = rmean (phq1 phq2 phq3)
(2 missing values generated)

. *Total composite
.         *phq4tot
. 
. 
.         
.         
. ********************************Covariates
. ******Financial Strain
. *finc1 finc2 finc3 finc4
. 
. *Change finc4 to higher=bad and to a fourpoint scale
. gen finc4a = .
(120 missing values generated)

. replace finc4a = 1 if finc4==4
(4 real changes made)

. replace finc4a = 2 if finc4== 1 | finc4== 2  | finc4== 3
(74 real changes made)

. replace finc4a = 3 if finc4== 6
(17 real changes made)

. replace finc4a = 4 if finc4== 7
(25 real changes made)

. tab finc4a

     finc4a |      Freq.     Percent        Cum.
------------+-----------------------------------
          1 |          4        3.33        3.33
          2 |         74       61.67       65.00
          3 |         17       14.17       79.17
          4 |         25       20.83      100.00
------------+-----------------------------------
      Total |        120      100.00

. alpha finc1 finc2 finc3 finc4a, std item

Test scale = mean(standardized items)

                                                            average
                             item-test     item-rest       interitem
Item         |  Obs  Sign   correlation   correlation     correlation     alpha
-------------+-----------------------------------------------------------------
finc1        |  120    +       0.8459        0.7081          0.4826      0.7367
finc2        |  120    +       0.8366        0.6924          0.4925      0.7443
finc3        |  120    +       0.8182        0.6614          0.5123      0.7591
finc4a       |  120    +       0.7139        0.4987          0.6240      0.8327
-------------+-----------------------------------------------------------------
Test scale   |                                               0.5278      0.8172
-------------------------------------------------------------------------------

. *Cronbach's alpha = .82
. egen fstrain = rmean (finc1 finc2 finc3 finc4a)

. 
. 
. *Number of other children
. *Outliers, so capped off 2 to equal more than 2 children
. gen children = child_o_tot
(54 missing values generated)

. replace children = 0 if child_o == 0
(54 real changes made)

. replace children = 2 if child_o_tot>2 & child_o_tot!=.
(14 real changes made)

. 
. *Age
. sum age

    Variable |        Obs        Mean    Std. Dev.       Min        Max
-------------+---------------------------------------------------------
         age |        118    30.34746    5.576779         18         46

. 
. *Marital status
. gen partner = .
(120 missing values generated)

. replace partner = 1 if marital == 2
(94 real changes made)

. replace partner = 0 if marital == 1 | marital == 4
(26 real changes made)

. tab partner

    partner |      Freq.     Percent        Cum.
------------+-----------------------------------
          0 |         26       21.67       21.67
          1 |         94       78.33      100.00
------------+-----------------------------------
      Total |        120      100.00

. 
. *Race
. gen race_oth = .
(120 missing values generated)

. replace race_oth = 1 if race_bl==1 | race_ai==1 | race_me==1 | race_multi==1
(13 real changes made)

. replace race_oth = 0 if race_wh==1 | race_la==1 | race_as==1
(107 real changes made)

. *race_oth  race_wh==1 race_la==1 race_as==1
. 
. *Planned pregnancy?
. *plannedpreg
. 
. 
. ***Unique IDs
. gen seqnum=_n

. gen ghealoth = .
(120 missing values generated)

. replace ghealoth = 1 if seqnum == 26 | seqnum == 34 | seqnum == 39 | seqnum == 49 | ///
>                                                 seqnum == 54 | seqnum == 68 | seqnum == 75 |  seqnum == 77 | ///
>                                                 seqnum == 78 | seqnum == 80 | seqnum == 83 |  seqnum == 92 | ///
>                                                 seqnum == 102 | seqnum == 103 | seqnum == 105 |  seqnum == 111 |  
> seqnum == 112
(17 real changes made)

. 
.                                                 
. ****General and Pregnancy Health Issues
. gen phealoth = .
(120 missing values generated)

. replace phealoth = 1 if seqnum == 3 | seqnum == 5 | seqnum == 8 | seqnum == 12 | seqnum == 24 | seqnum == 57 | seq
> num == 69 | seqnum == 71
(8 real changes made)

. 
. egen pregissue = rowtotal ( health4 health5 phealoth)

. recode pregissue 2 3 = 1
(pregissue: 2 changes made)

. 
. 
. 
. 
. 
. ******************************************************************************************************************
> ******
. ******************************Uplifts and Hassles variables*******************************************************
> ******
. ******************************************************************************************************************
> ******
. ********TRANSFORMATION for Normality and Consistent Scaling (MANUAL)
. codebook c19preg1 c19preg4 c19preg8

--------------------------------------------------------------------------------------------------------------------
c19preg1                                                          Being home more gives time to prepare for the baby
--------------------------------------------------------------------------------------------------------------------

                  type:  numeric (byte)
                 label:  likert

                 range:  [1,5]                        units:  1
         unique values:  5                        missing .:  2/120

            tabulation:  Freq.   Numeric  Label
                             6         1  Strongly disagree
                            16         2  Somewhat disagree
                            22         3  Neither agree or disagree
                            39         4  Somewhat agree
                            35         5  Strongly agree
                             2         .  

--------------------------------------------------------------------------------------------------------------------
c19preg4                                                       Enjoying having more time w family during this crisis
--------------------------------------------------------------------------------------------------------------------

                  type:  numeric (byte)
                 label:  likert

                 range:  [1,5]                        units:  1
         unique values:  5                        missing .:  2/120

            tabulation:  Freq.   Numeric  Label
                             6         1  Strongly disagree
                            10         2  Somewhat disagree
                            25         3  Neither agree or disagree
                            32         4  Somewhat agree
                            45         5  Strongly agree
                             2         .  

--------------------------------------------------------------------------------------------------------------------
c19preg8                                                          Pregnancy during C-19 crisis made pregnancy easier
--------------------------------------------------------------------------------------------------------------------

                  type:  numeric (byte)
                 label:  likert

                 range:  [1,5]                        units:  1
         unique values:  5                        missing .:  2/120

            tabulation:  Freq.   Numeric  Label
                            33         1  Strongly disagree
                            37         2  Somewhat disagree
                            23         3  Neither agree or disagree
                            22         4  Somewhat agree
                             3         5  Strongly agree
                             2         .  

. recode c19preg1 1=2
(c19preg1: 6 changes made)

. recode c19preg4 1=2
(c19preg4: 6 changes made)

. foreach var in c19preg1 c19preg4{
  2. gen `var'a = `var'-2 
  3. }
(2 missing values generated)
(2 missing values generated)

. recode c19preg8 5=4
(c19preg8: 3 changes made)

. gen c19preg8a = c19preg8-1
(2 missing values generated)

. 
. codebook  c19preg2 c19preg3 c19preg5 

--------------------------------------------------------------------------------------------------------------------
c19preg2                                                   Disappointing not to have someone w me during ultrasounds
--------------------------------------------------------------------------------------------------------------------

                  type:  numeric (byte)
                 label:  likert

                 range:  [1,5]                        units:  1
         unique values:  5                        missing .:  2/120

            tabulation:  Freq.   Numeric  Label
                             2         1  Strongly disagree
                             5         2  Somewhat disagree
                             6         3  Neither agree or disagree
                            22         4  Somewhat agree
                            83         5  Strongly agree
                             2         .  

--------------------------------------------------------------------------------------------------------------------
c19preg3                                            Disappointing only allowed 1 person in the delivery room with me
--------------------------------------------------------------------------------------------------------------------

                  type:  numeric (byte)
                 label:  likert

                 range:  [1,5]                        units:  1
         unique values:  5                        missing .:  2/120

            tabulation:  Freq.   Numeric  Label
                            11         1  Strongly disagree
                            13         2  Somewhat disagree
                            19         3  Neither agree or disagree
                            23         4  Somewhat agree
                            52         5  Strongly agree
                             2         .  

--------------------------------------------------------------------------------------------------------------------
c19preg5                                                                           My living arrangement is not safe
--------------------------------------------------------------------------------------------------------------------

                  type:  numeric (byte)
                 label:  likert

                 range:  [1,5]                        units:  1
         unique values:  5                        missing .:  2/120

            tabulation:  Freq.   Numeric  Label
                            86         1  Strongly disagree
                            12         2  Somewhat disagree
                            10         3  Neither agree or disagree
                             8         4  Somewhat agree
                             2         5  Strongly agree
                             2         .  

. recode c19preg2 1=2
(c19preg2: 2 changes made)

. recode c19preg3 1=2
(c19preg3: 11 changes made)

. foreach var in c19preg2 c19preg3 {
  2. gen `var'a = `var'-2 
  3. }
(2 missing values generated)
(2 missing values generated)

. recode c19preg5 5=4
(c19preg5: 2 changes made)

. gen c19preg5a = c19preg5-1
(2 missing values generated)

. 
. codebook  c19preg2a c19preg3a c19preg5a 

--------------------------------------------------------------------------------------------------------------------
c19preg2a                                                                                                (unlabeled)
--------------------------------------------------------------------------------------------------------------------

                  type:  numeric (float)

                 range:  [0,3]                        units:  1
         unique values:  4                        missing .:  2/120

            tabulation:  Freq.  Value
                             7  0
                             6  1
                            22  2
                            83  3
                             2  .

--------------------------------------------------------------------------------------------------------------------
c19preg3a                                                                                                (unlabeled)
--------------------------------------------------------------------------------------------------------------------

                  type:  numeric (float)

                 range:  [0,3]                        units:  1
         unique values:  4                        missing .:  2/120

            tabulation:  Freq.  Value
                            24  0
                            19  1
                            23  2
                            52  3
                             2  .

--------------------------------------------------------------------------------------------------------------------
c19preg5a                                                                                                (unlabeled)
--------------------------------------------------------------------------------------------------------------------

                  type:  numeric (float)

                 range:  [0,3]                        units:  1
         unique values:  4                        missing .:  2/120

            tabulation:  Freq.  Value
                            86  0
                            12  1
                            10  2
                            10  3
                             2  .

. 
. codebook c19preg6 c19preg7 c19preg9 c19preg10

--------------------------------------------------------------------------------------------------------------------
c19preg6                                                          Disappointed people cannot visit when baby is born
--------------------------------------------------------------------------------------------------------------------

                  type:  numeric (byte)
                 label:  likert

                 range:  [1,5]                        units:  1
         unique values:  5                        missing .:  2/120

            tabulation:  Freq.   Numeric  Label
                             4         1  Strongly disagree
                            13         2  Somewhat disagree
                            17         3  Neither agree or disagree
                            31         4  Somewhat agree
                            53         5  Strongly agree
                             2         .  

--------------------------------------------------------------------------------------------------------------------
c19preg7                                                              Pregnancy during the COVID-19 crisis is lonely
--------------------------------------------------------------------------------------------------------------------

                  type:  numeric (byte)
                 label:  likert

                 range:  [1,5]                        units:  1
         unique values:  5                        missing .:  2/120

            tabulation:  Freq.   Numeric  Label
                             8         1  Strongly disagree
                            14         2  Somewhat disagree
                            12         3  Neither agree or disagree
                            36         4  Somewhat agree
                            48         5  Strongly agree
                             2         .  

--------------------------------------------------------------------------------------------------------------------
c19preg9                                                                 Wish had more pregnant friends to talk with
--------------------------------------------------------------------------------------------------------------------

                  type:  numeric (byte)
                 label:  likert

                 range:  [1,5]                        units:  1
         unique values:  5                        missing .:  2/120

            tabulation:  Freq.   Numeric  Label
                             7         1  Strongly disagree
                            11         2  Somewhat disagree
                            36         3  Neither agree or disagree
                            34         4  Somewhat agree
                            30         5  Strongly agree
                             2         .  

--------------------------------------------------------------------------------------------------------------------
c19preg10                                                  Would like a pregnant women's group (online/social media)
--------------------------------------------------------------------------------------------------------------------

                  type:  numeric (byte)
                 label:  likert

                 range:  [1,5]                        units:  1
         unique values:  5                        missing .:  2/120

            tabulation:  Freq.   Numeric  Label
                            16         1  Strongly disagree
                             9         2  Somewhat disagree
                            38         3  Neither agree or disagree
                            34         4  Somewhat agree
                            21         5  Strongly agree
                             2         .  

. recode c19preg6 1=2
(c19preg6: 4 changes made)

. recode c19preg7 1=2
(c19preg7: 8 changes made)

. recode c19preg9 1=2
(c19preg9: 7 changes made)

. recode c19preg10 1=2
(c19preg10: 16 changes made)

. 
. foreach var in c19preg6 c19preg7 c19preg9 c19preg10 {
  2. gen `var'a = `var'-2 
  3. }
(2 missing values generated)
(2 missing values generated)
(2 missing values generated)
(2 missing values generated)

. 
. sum pu2 pu3 pu4 pu6 pu7 pu8 pu9 pu10 pu11 c19imp10 c19imp3 c19imp7 c19imp8 c19imp9 ph3 ph4 ph5 ph7 ph8 ph10 c19imp
> 1 c19imp4 c19imp5 c19imp6 c19preg7a 

    Variable |        Obs        Mean    Std. Dev.       Min        Max
-------------+---------------------------------------------------------
         pu2 |        120    1.916667    .9128709          0          3
         pu3 |        120    1.541667    1.011662          0          3
         pu4 |        120    1.791667    1.011662          0          3
         pu6 |        120    1.683333    .9165457          0          3
         pu7 |        120    1.491667    1.069012          0          3
-------------+---------------------------------------------------------
         pu8 |        120       1.475    1.084362          0          3
         pu9 |        120         1.9     .920358          0          3
        pu10 |        120        1.35    1.026129          0          3
        pu11 |        120    .9666667    1.129686          0          3
    c19imp10 |        119    1.546218    1.079453          0          3
-------------+---------------------------------------------------------
     c19imp3 |        119    1.386555    .8743932          0          3
     c19imp7 |        119    1.386555    1.097835          0          3
     c19imp8 |        119     1.87395    1.004689          0          3
     c19imp9 |        119    1.672269    .9838462          0          3
         ph3 |        120    1.383333    .8419998          0          3
-------------+---------------------------------------------------------
         ph4 |        120    1.183333    .9871726          0          3
         ph5 |        120    1.241667    .9614051          0          3
         ph7 |        120    1.666667    .9643506          0          3
         ph8 |        120    1.358333    .9855752          0          3
        ph10 |        120    1.008333    .9915257          0          3
-------------+---------------------------------------------------------
     c19imp1 |        119    1.504202    1.032308          0          3
     c19imp4 |        119    2.067227    .9088183          0          3
     c19imp5 |        119    1.857143    1.027468          0          3
     c19imp6 |        119    1.647059    1.054355          0          3
   c19preg7a |        118    1.932203     1.12264          0          3

. 
. 
. ********CFA in MPLUS********
. stata2mplus unique_id c19imp1 c19imp2 c19imp3 c19imp4 c19imp5 c19imp6 c19imp7 c19imp8 c19imp9 c19imp10 ///
> c19preg1a c19preg2a c19preg3a c19preg4a c19preg5a c19preg6a c19preg7a c19preg8a c19preg9a c19preg10a ///
> pu1 pu2 pu3 pu4 pu5 pu6 pu7 pu8 pu9 pu10 pu11 ph1 ph2 ph3 ph4 ph5 ph6 ph7 ph8 ph9 ph10 ///
> fstrain phq4tot postot pstvtm supporttot slstot children age ///
> plannedpreg weekspreg partner race_oth race_la race_as using "$dir/data/PREG-UpliftHassle-CFA-Feb182022", replace
encoding unique_id
Looks like this was a success.
To convert the file to mplus, start mplus and run
the file /Users/NestorTulagan/Desktop/MELISSA_COVID-19 Uplifts to Hassle in Pregnancy/data/PREG-UpliftHassle-CFA-Feb
> 182022.inp

. *AFTER CFA ON MPLUS November 23, 2021
. *CREATE TRADITIONAL AND COVID-19 UPLIFTS AND HASSLES
. ***GENUP: pu2 pu3 pu4 pu6 pu7 pu8 pu9 pu10 pu11 
. ***COVUP: c19imp10 c19imp7 c19imp8 c19imp9
. ***GENHAS: ph3 ph4 ph5 ph7 ph8 ph10
. ***COVHAS: c19imp1 c19imp4 c19imp5 c19imp6 c19preg7 
. 
. 
. *********CREATE FINAL UPLIFTS AND HASSLES VARIABLES
. alpha pu2 pu3 pu4 pu6 pu7 pu8 pu9 pu10 pu11, std item 

Test scale = mean(standardized items)

                                                            average
                             item-test     item-rest       interitem
Item         |  Obs  Sign   correlation   correlation     correlation     alpha
-------------+-----------------------------------------------------------------
pu2          |  120    +       0.7555        0.6723          0.4006      0.8424
pu3          |  120    +       0.6509        0.5427          0.4239      0.8548
pu4          |  120    +       0.6845        0.5837          0.4164      0.8509
pu6          |  120    +       0.6626        0.5568          0.4213      0.8535
pu7          |  120    +       0.7004        0.6033          0.4129      0.8491
pu8          |  120    +       0.7105        0.6159          0.4106      0.8479
pu9          |  120    +       0.6705        0.5665          0.4195      0.8525
pu10         |  120    +       0.6813        0.5797          0.4171      0.8513
pu11         |  120    +       0.7171        0.6240          0.4092      0.8471
-------------+-----------------------------------------------------------------
Test scale   |                                               0.4146      0.8644
-------------------------------------------------------------------------------

.         *a = .8644
. alpha c19imp10 c19imp7 c19imp8 c19imp9, std item

Test scale = mean(standardized items)

                                                            average
                             item-test     item-rest       interitem
Item         |  Obs  Sign   correlation   correlation     correlation     alpha
-------------+-----------------------------------------------------------------
c19imp10     |  119    +       0.8157        0.6545          0.4832      0.7372
c19imp7      |  119    +       0.7200        0.5040          0.5846      0.8085
c19imp8      |  119    +       0.7935        0.6182          0.5067      0.7550
c19imp9      |  119    +       0.8455        0.7048          0.4517      0.7120
-------------+-----------------------------------------------------------------
Test scale   |                                               0.5066      0.8042
-------------------------------------------------------------------------------

.         *a = .8042
. alpha ph3 ph4 ph5 ph7 ph8 ph10, std item

Test scale = mean(standardized items)

                                                            average
                             item-test     item-rest       interitem
Item         |  Obs  Sign   correlation   correlation     correlation     alpha
-------------+-----------------------------------------------------------------
ph3          |  120    +       0.6638        0.5045          0.4794      0.8216
ph4          |  120    +       0.7848        0.6691          0.4261      0.7878
ph5          |  120    +       0.8351        0.7418          0.4039      0.7721
ph7          |  120    +       0.6630        0.5034          0.4798      0.8218
ph8          |  120    +       0.7700        0.6482          0.4326      0.7922
ph10         |  120    +       0.6927        0.5426          0.4667      0.8140
-------------+-----------------------------------------------------------------
Test scale   |                                               0.4481      0.8297
-------------------------------------------------------------------------------

.         *a = .8297
. alpha c19imp1 c19imp4 c19imp5 c19imp6 c19preg7a, std item

Test scale = mean(standardized items)

                                                            average
                             item-test     item-rest       interitem
Item         |  Obs  Sign   correlation   correlation     correlation     alpha
-------------+-----------------------------------------------------------------
c19imp1      |  119    +       0.7501        0.5891          0.4444      0.7619
c19imp4      |  119    +       0.6803        0.4906          0.4879      0.7922
c19imp5      |  119    +       0.8465        0.7360          0.3837      0.7135
c19imp6      |  119    +       0.7321        0.5632          0.4550      0.7696
c19preg7a    |  118    +       0.7250        0.5524          0.4603      0.7733
-------------+-----------------------------------------------------------------
Test scale   |                                               0.4463      0.8012
-------------------------------------------------------------------------------

.         *a = .8012
.         
. 
. *Magnitude (Averages) Scales
. egen genup = rmean(pu2 pu3 pu4 pu6 pu7 pu8 pu9 pu10 pu11) 

. egen covup = rmean(c19imp10 c19imp7 c19imp8 c19imp9)
(1 missing value generated)

. egen genhas = rmean(ph3 ph4 ph5 ph7 ph8 ph10)

. egen covhas= rmean(c19imp1 c19imp4 c19imp5 c19imp6 c19preg7a)
(1 missing value generated)

. 
. sum genup genhas covup covhas

    Variable |        Obs        Mean    Std. Dev.       Min        Max
-------------+---------------------------------------------------------
       genup |        120    1.568519    .6995001   .3333333          3
      genhas |        120    1.306944    .7037965          0          3
       covup |        119    1.619748    .8252174          0          3
      covhas |        119     1.79958    .7707716          0          3

. 
. ***To create the ratio, we can't have denominators have zeroes 
. gen genup2 = genup+1

. gen covup2 = covup+1
(1 missing value generated)

. gen genhas2=genhas+1

. gen covhas2=covhas+1
(1 missing value generated)

. 
. sum genup2 genhas2 covup2 covhas2

    Variable |        Obs        Mean    Std. Dev.       Min        Max
-------------+---------------------------------------------------------
      genup2 |        120    2.568519    .6995001   1.333333          4
     genhas2 |        120    2.306944    .7037965          1          4
      covup2 |        119    2.619748    .8252174          1          4
     covhas2 |        119     2.79958    .7707716          1          4

. 
. pwcorr genup genup2 genhas genhas2 covup covup2 covhas covhas2, sig

             |    genup   genup2   genhas  genhas2    covup   covup2   covhas
-------------+---------------------------------------------------------------
       genup |   1.0000 
             |
             |
      genup2 |   1.0000   1.0000 
             |   0.0000
             |
      genhas |   0.0301   0.0301   1.0000 
             |   0.7442   0.7442
             |
     genhas2 |   0.0301   0.0301   1.0000   1.0000 
             |   0.7442   0.7442   0.0000
             |
       covup |   0.4850   0.4850   0.0062   0.0062   1.0000 
             |   0.0000   0.0000   0.9467   0.9467
             |
      covup2 |   0.4850   0.4850   0.0062   0.0062   1.0000   1.0000 
             |   0.0000   0.0000   0.9467   0.9467   0.0000
             |
      covhas |   0.2011   0.2011   0.3361   0.3361   0.2989   0.2989   1.0000 
             |   0.0283   0.0283   0.0002   0.0002   0.0010   0.0010
             |
     covhas2 |   0.2011   0.2011   0.3361   0.3361   0.2989   0.2989   1.0000 
             |   0.0283   0.0283   0.0002   0.0002   0.0010   0.0010   0.0000
             |

             |  covhas2
-------------+---------
     covhas2 |   1.0000 
             |
             |

. pwcorr genup2 genhas2 covup2 covhas2, sig

             |   genup2  genhas2   covup2  covhas2
-------------+------------------------------------
      genup2 |   1.0000 
             |
             |
     genhas2 |   0.0301   1.0000 
             |   0.7442
             |
      covup2 |   0.4850   0.0062   1.0000 
             |   0.0000   0.9467
             |
     covhas2 |   0.2011   0.3361   0.2989   1.0000 
             |   0.0283   0.0002   0.0010
             |

. gen gup2has = genup2 / genhas2

. gen cup2has = covup2 / covhas2
(1 missing value generated)

. 
. 
. ********************************CREATE ANALYTIC SAMPLE
. gen ansam = .
(120 missing values generated)

. replace ansam=1 if gup2has!=. & cup2has!=. & fstrain!=. & phq4tot!=. & pstvtm!=. & slstot!=. & pregissue!=.
(118 real changes made)

. replace ansam=0 if ansam!=1
(2 real changes made)

. 
. 
. 
. 
. 
. ******************************************************************************************************************
> ****************************
. ******************************************************************************************************************
> ****************************
. **************************************************PRELIMINARY ANALYSES********************************************
> ****************************
. ******************************************************************************************************************
> ****************************
. ******************************************************************************************************************
> ****************************
. sum gup2has cup2has pstvtt phq4tot slstot 

    Variable |        Obs        Mean    Std. Dev.       Min        Max
-------------+---------------------------------------------------------
     gup2has |        120    1.226212    .5371962   .3333333   3.428571
     cup2has |        119    1.003767    .4513207    .390625       3.75
      pstvtt |        118    19.62712    3.641632          7         25
     phq4tot |        120    2.858333    2.398514          0          9
      slstot |        118    5.161017    1.894528          3          9

. 
. pwcorr gup2has cup2has pstvtt phq4tot slstot , sig

             |  gup2has  cup2has   pstvtt  phq4tot   slstot
-------------+---------------------------------------------
     gup2has |   1.0000 
             |
             |
     cup2has |   0.3193   1.0000 
             |   0.0004
             |
      pstvtt |   0.3788   0.3754   1.0000 
             |   0.0000   0.0000
             |
     phq4tot |  -0.4488  -0.3325  -0.4853   1.0000 
             |   0.0000   0.0002   0.0000
             |
      slstot |  -0.4496  -0.3328  -0.4620   0.5679   1.0000 
             |   0.0000   0.0002   0.0000   0.0000
             |

. 
. ******************************************************************************************************************
> ****************************
. ******************************************************************************************************************
> ****************************
. **************************************************ANALYSES BASED on Magnitude Ratio -- INITIAL********************
> ****************************
. ******************************************************************************************************************
> ****************************
. ******************************************************************************************************************
> ****************************
. *****Positivity (mean composite)
. *Step 1
. reg pstvtm gup2has fstrain race_la race_as race_oth  partner children age plannedpreg weekspreg pregissue if ansam
> ==1

      Source |       SS           df       MS      Number of obs   =       116
-------------+----------------------------------   F(11, 104)      =      2.73
       Model |  13.8536579        11  1.25942345   Prob > F        =    0.0038
    Residual |  47.9266862       104  .460833521   R-squared       =    0.2242
-------------+----------------------------------   Adj R-squared   =    0.1422
       Total |  61.7803441       115  .537220384   Root MSE        =    .67885

------------------------------------------------------------------------------
      pstvtm |      Coef.   Std. Err.      t    P>|t|     [95% Conf. Interval]
-------------+----------------------------------------------------------------
     gup2has |   .5134505   .1270179     4.04   0.000     .2615693    .7653317
     fstrain |   .1012264   .1069256     0.95   0.346    -.1108111     .313264
     race_la |  -.0828837   .1685908    -0.49   0.624    -.4172056    .2514381
     race_as |   .0462257   .1854649     0.25   0.804     -.321558    .4140095
    race_oth |   .3060244   .2399919     1.28   0.205    -.1698885    .7819373
     partner |   .3081842   .1789074     1.72   0.088     -.046596    .6629643
    children |  -.0639051   .0912606    -0.70   0.485    -.2448782     .117068
         age |   .0042227   .0138028     0.31   0.760    -.0231488    .0315943
 plannedpreg |   .0920632   .1639159     0.56   0.576    -.2329881    .4171145
   weekspreg |  -.0099291   .0078742    -1.26   0.210     -.025544    .0056858
   pregissue |  -.0489345   .1712716    -0.29   0.776    -.3885725    .2907035
       _cons |   2.931368   .6386202     4.59   0.000      1.66496    4.197776
------------------------------------------------------------------------------

. *Step 2
. reg pstvtm gup2has cup2has fstrain race_la race_as race_oth partner children age plannedpreg weekspreg pregissue i
> f ansam==1

      Source |       SS           df       MS      Number of obs   =       116
-------------+----------------------------------   F(12, 103)      =      3.48
       Model |  17.8057956        12   1.4838163   Prob > F        =    0.0003
    Residual |  43.9745485       103  .426937364   R-squared       =    0.2882
-------------+----------------------------------   Adj R-squared   =    0.2053
       Total |  61.7803441       115  .537220384   Root MSE        =     .6534

------------------------------------------------------------------------------
      pstvtm |      Coef.   Std. Err.      t    P>|t|     [95% Conf. Interval]
-------------+----------------------------------------------------------------
     gup2has |   .4169915   .1263011     3.30   0.001      .166503    .6674799
     cup2has |    .445179    .146319     3.04   0.003     .1549898    .7353682
     fstrain |   .1238672   .1031868     1.20   0.233    -.0807795    .3285138
     race_la |  -.0468973   .1627026    -0.29   0.774    -.3695795    .2757849
     race_as |   .1253888   .1803999     0.70   0.489     -.232392    .4831695
    race_oth |   .2823902   .2311277     1.22   0.225    -.1759971    .7407775
     partner |   .2899528   .1723063     1.68   0.095    -.0517762    .6316817
    children |  -.0956055    .088456    -1.08   0.282     -.271037     .079826
         age |   .0039445   .0132858     0.30   0.767    -.0224048    .0302938
 plannedpreg |   .1126989   .1579181     0.71   0.477    -.2004944    .4258923
   weekspreg |   -.006935   .0076427    -0.91   0.366    -.0220926    .0082225
   pregissue |  -.0052919   .1654753    -0.03   0.975    -.3334732    .3228894
       _cons |   2.467858   .6332823     3.90   0.000     1.211892    3.723824
------------------------------------------------------------------------------

. 
. *****Positivity (total composite)
. *Step 1
. reg pstvtt gup2has fstrain race_la race_as race_oth  partner children age plannedpreg weekspreg pregissue if ansam
> ==1

      Source |       SS           df       MS      Number of obs   =       116
-------------+----------------------------------   F(11, 104)      =      2.73
       Model |  346.341446        11   31.485586   Prob > F        =    0.0038
    Residual |  1198.16717       104  11.5208382   R-squared       =    0.2242
-------------+----------------------------------   Adj R-squared   =    0.1422
       Total |  1544.50862       115  13.4305097   Root MSE        =    3.3942

------------------------------------------------------------------------------
      pstvtt |      Coef.   Std. Err.      t    P>|t|     [95% Conf. Interval]
-------------+----------------------------------------------------------------
     gup2has |   2.567252   .6350894     4.04   0.000     1.307846    3.826658
     fstrain |   .5061322   .5346281     0.95   0.346    -.5540554     1.56632
     race_la |  -.4144184   .8429539    -0.49   0.624    -2.086028    1.257191
     race_as |   .2311286   .9273243     0.25   0.804     -1.60779    2.070047
    race_oth |   1.530122   1.199959     1.28   0.205    -.8494422    3.909687
     partner |   1.540921   .8945372     1.72   0.088      -.23298    3.314821
    children |  -.3195257   .4563029    -0.70   0.485    -1.224391      .58534
         age |   .0211137   .0690142     0.31   0.760     -.115744    .1579714
 plannedpreg |   .4603159   .8195793     0.56   0.576    -1.164941    2.085572
   weekspreg |  -.0496453   .0393712    -1.26   0.210    -.1277198    .0284292
   pregissue |  -.2446725    .856358    -0.29   0.776    -1.942863    1.453518
       _cons |   14.65684   3.193101     4.59   0.000     8.324801    20.98888
------------------------------------------------------------------------------

. *Step 2
. reg pstvtt gup2has cup2has fstrain race_la race_as race_oth partner children age plannedpreg weekspreg pregissue i
> f ansam==1

      Source |       SS           df       MS      Number of obs   =       116
-------------+----------------------------------   F(12, 103)      =      3.48
       Model |  445.144883        12  37.0954069   Prob > F        =    0.0003
    Residual |  1099.36374       103  10.6734343   R-squared       =    0.2882
-------------+----------------------------------   Adj R-squared   =    0.2053
       Total |  1544.50862       115  13.4305097   Root MSE        =     3.267

------------------------------------------------------------------------------
      pstvtt |      Coef.   Std. Err.      t    P>|t|     [95% Conf. Interval]
-------------+----------------------------------------------------------------
     gup2has |   2.084957   .6315056     3.30   0.001     .8325149      3.3374
     cup2has |   2.225895    .731595     3.04   0.003     .7749488    3.676841
     fstrain |   .6193358    .515934     1.20   0.233    -.4038975    1.642569
     race_la |  -.2344863    .813513    -0.29   0.774    -1.847897    1.378925
     race_as |    .626944   .9019998     0.70   0.489     -1.16196    2.415848
    race_oth |   1.411951   1.155638     1.22   0.225    -.8799854    3.703887
     partner |   1.449764   .8615316     1.68   0.095    -.2588809    3.158409
    children |  -.4780277   .4422798    -1.08   0.282    -1.355185    .3991299
         age |   .0197225   .0664292     0.30   0.767    -.1120241     .151469
 plannedpreg |   .5634946   .7895906     0.71   0.477    -1.002472    2.129461
   weekspreg |  -.0346752   .0382137    -0.91   0.366     -.110463    .0411126
   pregissue |  -.0264596   .8273767    -0.03   0.975    -1.667366    1.614447
       _cons |   12.33929   3.166411     3.90   0.000     6.059462    18.61912
------------------------------------------------------------------------------

. 
. 
. *****Depression 
. *Step 1
. reg phq4tot gup2has fstrain race_la race_as race_oth partner children age plannedpreg weekspreg pregissue if ansam
> ==1

      Source |       SS           df       MS      Number of obs   =       116
-------------+----------------------------------   F(11, 104)      =      4.59
       Model |   217.86428        11  19.8058436   Prob > F        =    0.0000
    Residual |  448.894341       104  4.31629174   R-squared       =    0.3268
-------------+----------------------------------   Adj R-squared   =    0.2555
       Total |  666.758621       115  5.79790105   Root MSE        =    2.0776

------------------------------------------------------------------------------
     phq4tot |      Coef.   Std. Err.      t    P>|t|     [95% Conf. Interval]
-------------+----------------------------------------------------------------
     gup2has |  -2.028368   .3887301    -5.22   0.000    -2.799234   -1.257502
     fstrain |   .4440779   .3272391     1.36   0.178    -.2048494    1.093005
     race_la |    .296921   .5159614     0.58   0.566    -.7262498    1.320092
     race_as |   .1648443   .5676034     0.29   0.772    -.9607345    1.290423
    race_oth |  -.3539864   .7344798    -0.48   0.631    -1.810488    1.102515
     partner |  -.5444555   .5475348    -0.99   0.322    -1.630238    .5413266
    children |  -.2240339   .2792972    -0.80   0.424    -.7778906    .3298229
         age |  -.0250523   .0422427    -0.59   0.554    -.1088212    .0587166
 plannedpreg |  -.6611803   .5016541    -1.32   0.190    -1.655979    .3336186
   weekspreg |  -.0107444   .0240986    -0.45   0.657    -.0585328     .037044
   pregissue |  -.9121622   .5241659    -1.74   0.085    -1.951603    .1272784
       _cons |   6.572909   1.954457     3.36   0.001     2.697148    10.44867
------------------------------------------------------------------------------

. *Step 2
. reg phq4tot gup2has cup2has fstrain race_la race_as race_oth partner children age plannedpreg weekspreg pregissue 
> if ansam==1

      Source |       SS           df       MS      Number of obs   =       116
-------------+----------------------------------   F(12, 103)      =      4.82
       Model |  239.645358        12  19.9704465   Prob > F        =    0.0000
    Residual |  427.113263       103  4.14673071   R-squared       =    0.3594
-------------+----------------------------------   Adj R-squared   =    0.2848
       Total |  666.758621       115  5.79790105   Root MSE        =    2.0364

------------------------------------------------------------------------------
     phq4tot |      Coef.   Std. Err.      t    P>|t|     [95% Conf. Interval]
-------------+----------------------------------------------------------------
     gup2has |  -1.801921   .3936208    -4.58   0.000    -2.582575   -1.021267
     cup2has |  -1.045101    .456007    -2.29   0.024    -1.949484   -.1407187
     fstrain |   .3909267   .3215844     1.22   0.227    -.2468601    1.028713
     race_la |   .2124393    .507067     0.42   0.676    -.7932084    1.218087
     race_as |  -.0209987   .5622212    -0.04   0.970    -1.136032    1.094035
    race_oth |  -.2985028   .7203156    -0.41   0.679    -1.727079    1.130073
     partner |  -.5016556   .5369972    -0.93   0.352    -1.566663    .5633518
    children |  -.1496141   .2756753    -0.54   0.588    -.6963511    .3971229
         age |  -.0243991   .0414056    -0.59   0.557    -.1065174    .0577192
 plannedpreg |  -.7096247    .492156    -1.44   0.152      -1.6857    .2664507
   weekspreg |  -.0177732   .0238188    -0.75   0.457    -.0650121    .0294657
   pregissue |  -1.014617   .5157083    -1.97   0.052    -2.037403    .0081684
       _cons |   7.661043   1.973641     3.88   0.000     3.746791    11.57529
------------------------------------------------------------------------------

. 
. 
. *****Loneliness
. *Step 1
. reg slstot gup2has fstrain race_la race_as race_oth partner children age plannedpreg weekspreg pregissue if ansam=
> =1

      Source |       SS           df       MS      Number of obs   =       116
-------------+----------------------------------   F(11, 104)      =      5.27
       Model |  143.297518        11  13.0270471   Prob > F        =    0.0000
    Residual |  257.211102       104  2.47318368   R-squared       =    0.3578
-------------+----------------------------------   Adj R-squared   =    0.2899
       Total |  400.508621       115  3.48268366   Root MSE        =    1.5726

------------------------------------------------------------------------------
      slstot |      Coef.   Std. Err.      t    P>|t|     [95% Conf. Interval]
-------------+----------------------------------------------------------------
     gup2has |  -1.412075   .2942531    -4.80   0.000     -1.99559   -.8285604
     fstrain |     .49224   .2477068     1.99   0.050     .0010281    .9834519
     race_la |  -.6036028    .390562    -1.55   0.125    -1.378102    .1708963
     race_as |  -.3596355   .4296529    -0.84   0.404    -1.211653    .4923824
    race_oth |   -.022814   .5559717    -0.04   0.967    -1.125327    1.079699
     partner |  -.7199163   .4144618    -1.74   0.085     -1.54181    .1019771
    children |  -.2635349   .2114167    -1.25   0.215    -.6827822    .1557124
         age |   -.033001    .031976    -1.03   0.304    -.0964107    .0304087
 plannedpreg |  -.2520117    .379732    -0.66   0.508    -1.005034    .5010111
   weekspreg |   .0126062   .0182417     0.69   0.491    -.0235678    .0487801
   pregissue |  -.1512257   .3967725    -0.38   0.704    -.9380404    .6355889
       _cons |   7.634571   1.479445     5.16   0.000     4.700776    10.56837
------------------------------------------------------------------------------

. *Step 2
. reg slstot gup2has cup2has fstrain race_la race_as race_oth partner children age plannedpreg weekspreg pregissue i
> f ansam==1

      Source |       SS           df       MS      Number of obs   =       116
-------------+----------------------------------   F(12, 103)      =      5.41
       Model |  154.829579        12   12.902465   Prob > F        =    0.0000
    Residual |  245.679041       103  2.38523341   R-squared       =    0.3866
-------------+----------------------------------   Adj R-squared   =    0.3151
       Total |  400.508621       115  3.48268366   Root MSE        =    1.5444

------------------------------------------------------------------------------
      slstot |      Coef.   Std. Err.      t    P>|t|     [95% Conf. Interval]
-------------+----------------------------------------------------------------
     gup2has |  -1.247304   .2985318    -4.18   0.000    -1.839372   -.6552371
     cup2has |  -.7604525    .345847    -2.20   0.030    -1.446359   -.0745465
     fstrain |   .4535653   .2438976     1.86   0.066     -.030148    .9372786
     race_la |  -.6650747   .3845722    -1.73   0.087    -1.427783    .0976335
     race_as |  -.4948614   .4264025    -1.16   0.249     -1.34053    .3508074
    race_oth |   .0175579   .5463052     0.03   0.974     -1.06591    1.101025
     partner |  -.6887735    .407272    -1.69   0.094    -1.496502    .1189544
    children |  -.2093844    .209079    -1.00   0.319    -.6240433    .2052745
         age |  -.0325257   .0314031    -1.04   0.303    -.0948063    .0297549
 plannedpreg |  -.2872615   .3732633    -0.77   0.443    -1.027541    .4530182
   weekspreg |   .0074918   .0180648     0.41   0.679    -.0283354    .0433189
   pregissue |  -.2257757    .391126    -0.58   0.565    -1.001482    .5499303
       _cons |   8.426336   1.496858     5.63   0.000      5.45767      11.395
------------------------------------------------------------------------------

. 
. 
. 
. 
. 
. 
. 
. ******************************************************************************************************************
> ****************************
. ******************************************************************************************************************
> ****************************
. **************************************************ANALYSES BASED on Magnitude Ratio -- FINAL**********************
> ****************************
. ******************************************************************************************************************
> ****************************
. ******************************************************************************************************************
> ****************************
. 
. ***retained: *partner pregissue fstrain  race_la
. ***dropped: children age plannedpreg weekspreg
. 
. pwcorr gup2has cup2has pstvtm phq4tot slstot if ansam==1, sig

             |  gup2has  cup2has   pstvtm  phq4tot   slstot
-------------+---------------------------------------------
     gup2has |   1.0000 
             |
             |
     cup2has |   0.3233   1.0000 
             |   0.0004
             |
      pstvtm |   0.3788   0.3754   1.0000 
             |   0.0000   0.0000
             |
     phq4tot |  -0.4609  -0.3315  -0.4853   1.0000 
             |   0.0000   0.0002   0.0000
             |
      slstot |  -0.4496  -0.3328  -0.4620   0.5679   1.0000 
             |   0.0000   0.0002   0.0000   0.0000
             |

. sum gup2has cup2has pstvtm phq4tot slstot genup2 genhas2 covup2 covhas2 fstrain race_la race_wh race_as race_oth p
> artner children age plannedpreg weekspreg if ansam==1

    Variable |        Obs        Mean    Std. Dev.       Min        Max
-------------+---------------------------------------------------------
     gup2has |        118    1.228037    .5388596   .3333333   3.428571
     cup2has |        118    1.002588    .4530614    .390625       3.75
      pstvtm |        118    3.925424    .7283263        1.4          5
     phq4tot |        118     2.90678     2.38939          0          9
      slstot |        118    5.161017    1.894528          3          9
-------------+---------------------------------------------------------
      genup2 |        118    2.572505    .7041724   1.333333          4
     genhas2 |        118    2.306497    .7044056          1          4
      covup2 |        118       2.625    .8267367          1          4
     covhas2 |        118    2.808475    .7679005          1          4
     fstrain |        118    2.305085    .6771102       1.25          4
-------------+---------------------------------------------------------
     race_la |        118    .3220339    .4692485          0          1
     race_wh |        118    .3813559     .487791          0          1
     race_as |        118    .1864407    .3911227          0          1
    race_oth |        118    .1101695    .3144361          0          1
     partner |        118     .779661    .4162427          0          1
-------------+---------------------------------------------------------
    children |        118    .7118644    .7407745          0          2
         age |        116    30.18966    5.491359         18         46
 plannedpreg |        118    .7288136    .4464679          0          1
   weekspreg |        116    27.06034    8.612719          8         41

. 
. *****Positivity (mean)
. *Step 1
. reg pstvtm gup2has fstrain race_la race_as race_oth partner pregissue if ansam==1, beta

      Source |       SS           df       MS      Number of obs   =       118
-------------+----------------------------------   F(7, 110)       =      3.96
       Model |  12.4954189         7  1.78505984   Prob > F        =    0.0007
    Residual |  49.5683091       110  .450620992   R-squared       =    0.2013
-------------+----------------------------------   Adj R-squared   =    0.1505
       Total |   62.063728       117  .530459214   Root MSE        =    .67128

------------------------------------------------------------------------------
      pstvtm |      Coef.   Std. Err.      t    P>|t|                     Beta
-------------+----------------------------------------------------------------
     gup2has |   .5351216   .1204564     4.44   0.000                 .3959152
     fstrain |   .0724176   .1006214     0.72   0.473                 .0673251
     race_la |  -.0889367    .152345    -0.58   0.561                -.0573004
     race_as |    .052206   .1767354     0.30   0.768                 .0280355
    race_oth |   .3021735   .2170137     1.39   0.167                 .1304556
     partner |   .3122294   .1588279     1.97   0.052                 .1784409
   pregissue |  -.0676989   .1667466    -0.41   0.686                 -.035704
       _cons |   2.855578   .3569356     8.00   0.000                        .
------------------------------------------------------------------------------

. est sto pos1b

. *Step 2
. reg pstvtm gup2has cup2has fstrain race_la race_as race_oth partner pregissue if ansam==1, beta

      Source |       SS           df       MS      Number of obs   =       118
-------------+----------------------------------   F(8, 109)       =      4.97
       Model |  16.5990261         8  2.07487827   Prob > F        =    0.0000
    Residual |  45.4647019       109  .417107357   R-squared       =    0.2675
-------------+----------------------------------   Adj R-squared   =    0.2137
       Total |   62.063728       117  .530459214   Root MSE        =    .64584

------------------------------------------------------------------------------
      pstvtm |      Coef.   Std. Err.      t    P>|t|                     Beta
-------------+----------------------------------------------------------------
     gup2has |   .4286316   .1207612     3.55   0.001                 .3171274
     cup2has |   .4446039   .1417471     3.14   0.002                 .2765695
     fstrain |   .0926871   .0970229     0.96   0.342                 .0861693
     race_la |  -.0735354   .1466527    -0.50   0.617                -.0473776
     race_as |   .1208631   .1714395     0.70   0.482                 .0649054
    race_oth |   .2724815   .2090024     1.30   0.195                 .1176368
     partner |    .300834   .1528508     1.97   0.052                 .1719284
   pregissue |  -.0365032   .1607341    -0.23   0.821                -.0192516
       _cons |   2.482718    .363399     6.83   0.000                        .
------------------------------------------------------------------------------

. est sto pos2b

. 
. *****Positivity (total)
. *Step 1
. reg pstvtt gup2has fstrain race_la race_as race_oth partner pregissue if ansam==1, beta

      Source |       SS           df       MS      Number of obs   =       118
-------------+----------------------------------   F(7, 110)       =      3.96
       Model |  312.385471         7  44.6264958   Prob > F        =    0.0007
    Residual |  1239.20775       110   11.265525   R-squared       =    0.2013
-------------+----------------------------------   Adj R-squared   =    0.1505
       Total |  1551.59322       117  13.2614805   Root MSE        =    3.3564

------------------------------------------------------------------------------
      pstvtt |      Coef.   Std. Err.      t    P>|t|                     Beta
-------------+----------------------------------------------------------------
     gup2has |   2.675608   .6022819     4.44   0.000                 .3959151
     fstrain |   .3620878   .5031071     0.72   0.473                 .0673251
     race_la |  -.4446836   .7617252    -0.58   0.561                -.0573004
     race_as |   .2610301   .8836772     0.30   0.768                 .0280355
    race_oth |   1.510867   1.085069     1.39   0.167                 .1304556
     partner |   1.561147   .7941393     1.97   0.052                 .1784409
   pregissue |  -.3384947   .8337329    -0.41   0.686                 -.035704
       _cons |   14.27789   1.784678     8.00   0.000                        .
------------------------------------------------------------------------------

. est sto pos1a

. *Step 2
. reg pstvtt gup2has cup2has fstrain race_la race_as race_oth partner pregissue if ansam==1, beta

      Source |       SS           df       MS      Number of obs   =       118
-------------+----------------------------------   F(8, 109)       =      4.97
       Model |  414.975642         8  51.8719553   Prob > F        =    0.0000
    Residual |  1136.61758       109  10.4276842   R-squared       =    0.2675
-------------+----------------------------------   Adj R-squared   =    0.2137
       Total |  1551.59322       117  13.2614805   Root MSE        =    3.2292

------------------------------------------------------------------------------
      pstvtt |      Coef.   Std. Err.      t    P>|t|                     Beta
-------------+----------------------------------------------------------------
     gup2has |   2.143158   .6038062     3.55   0.001                 .3171274
     cup2has |   2.223019   .7087357     3.14   0.002                 .2765695
     fstrain |   .4634356   .4851143     0.96   0.342                 .0861693
     race_la |  -.3676767   .7332635    -0.50   0.617                -.0473776
     race_as |   .6043155   .8571975     0.70   0.482                 .0649054
    race_oth |   1.362407   1.045012     1.30   0.195                 .1176368
     partner |    1.50417   .7642538     1.97   0.052                 .1719284
   pregissue |  -.1825158   .8036707    -0.23   0.821                -.0192516
       _cons |   12.41359   1.816995     6.83   0.000                        .
------------------------------------------------------------------------------

. est sto pos2a

. 
. *****Depression 
. *Step 1
. reg phq4tot gup2has fstrain race_la race_as race_oth partner pregissue if ansam==1, beta

      Source |       SS           df       MS      Number of obs   =       118
-------------+----------------------------------   F(7, 110)       =      6.93
       Model |  204.510604         7  29.2158005   Prob > F        =    0.0000
    Residual |  463.463972       110  4.21330884   R-squared       =    0.3062
-------------+----------------------------------   Adj R-squared   =    0.2620
       Total |  667.974576       117  5.70918441   Root MSE        =    2.0526

------------------------------------------------------------------------------
     phq4tot |      Coef.   Std. Err.      t    P>|t|                     Beta
-------------+----------------------------------------------------------------
     gup2has |  -2.051845   .3683289    -5.57   0.000                -.4627359
     fstrain |    .526696   .3076779     1.71   0.090                 .1492562
     race_la |   .5511551   .4658373     1.18   0.239                 .1082405
     race_as |   .3522022   .5404177     0.65   0.516                 .0576525
    race_oth |   -.277859   .6635798    -0.42   0.676                -.0365654
     partner |  -.7946024   .4856603    -1.64   0.105                -.1384234
   pregissue |  -.8707827    .509874    -1.71   0.090                -.1399859
       _cons |   4.774389    1.09143     4.37   0.000                        .
------------------------------------------------------------------------------

. est sto dep1

. 
. *Step 2
. reg phq4tot gup2has cup2has fstrain race_la race_as race_oth partner pregissue if ansam==1, beta

      Source |       SS           df       MS      Number of obs   =       118
-------------+----------------------------------   F(8, 109)       =      6.95
       Model |  225.605532         8  28.2006915   Prob > F        =    0.0000
    Residual |  442.369044       109   4.0584316   R-squared       =    0.3377
-------------+----------------------------------   Adj R-squared   =    0.2891
       Total |  667.974576       117  5.70918441   Root MSE        =    2.0146

------------------------------------------------------------------------------
     phq4tot |      Coef.   Std. Err.      t    P>|t|                     Beta
-------------+----------------------------------------------------------------
     gup2has |  -1.810402   .3766888    -4.81   0.000                -.4082852
     cup2has |  -1.008044   .4421499    -2.28   0.025                 -.191139
     fstrain |   .4807391   .3026421     1.59   0.115                 .1362328
     race_la |   .5162358   .4574517     1.13   0.262                 .1013827
     race_as |   .1965371   .5347688     0.37   0.714                 .0321714
    race_oth |  -.2105388   .6519384    -0.32   0.747                -.0277062
     partner |  -.7687656   .4767853    -1.61   0.110                -.1339225
   pregissue |  -.9415124   .5013757    -1.88   0.063                -.1513563
       _cons |   5.619769   1.133546     4.96   0.000                        .
------------------------------------------------------------------------------

. est sto dep2

. 
. 
. *****Loneliness
. *Step 1
. reg slstot gup2has fstrain race_la race_as race_oth partner pregissue if ansam==1, beta

      Source |       SS           df       MS      Number of obs   =       118
-------------+----------------------------------   F(7, 110)       =      7.79
       Model |  139.129609         7  19.8756584   Prob > F        =    0.0000
    Residual |  280.811069       110   2.5528279   R-squared       =    0.3313
-------------+----------------------------------   Adj R-squared   =    0.2888
       Total |  419.940678       117  3.58923656   Root MSE        =    1.5978

------------------------------------------------------------------------------
      slstot |      Coef.   Std. Err.      t    P>|t|                     Beta
-------------+----------------------------------------------------------------
     gup2has |  -1.461423   .2867047    -5.10   0.000                -.4156719
     fstrain |   .5389198   .2394945     2.25   0.026                 .1926116
     race_la |  -.5799575   .3626046    -1.60   0.113                -.1436475
     race_as |  -.2592775   .4206576    -0.62   0.539                -.0535275
    race_oth |   .2563799   .5165261     0.50   0.621                 .0425515
     partner |  -1.008588   .3780348    -2.67   0.009                -.2215946
   pregissue |  -.1562441   .3968825    -0.39   0.695                -.0316785
       _cons |   6.734466   .8495618     7.93   0.000                        .
------------------------------------------------------------------------------

. est sto lone1

. *Step 2
. reg slstot gup2has cup2has fstrain race_la race_as race_oth partner pregissue  if ansam==1, beta

      Source |       SS           df       MS      Number of obs   =       118
-------------+----------------------------------   F(8, 109)       =      7.96
       Model |  154.901841         8  19.3627301   Prob > F        =    0.0000
    Residual |  265.038837       109  2.43154896   R-squared       =    0.3689
-------------+----------------------------------   Adj R-squared   =    0.3225
       Total |  419.940678       117  3.58923656   Root MSE        =    1.5593

------------------------------------------------------------------------------
      slstot |      Coef.   Std. Err.      t    P>|t|                     Beta
-------------+----------------------------------------------------------------
     gup2has |  -1.252651   .2915715    -4.30   0.000                 -.356291
     cup2has |  -.8716396   .3422409    -2.55   0.012                -.2084457
     fstrain |   .4991816   .2342565     2.13   0.035                 .1784091
     race_la |  -.6101517   .3540851    -1.72   0.088                -.1511261
     race_as |  -.3938787   .4139315    -0.95   0.343                -.0813157
    race_oth |   .3145906   .5046252     0.62   0.534                 .0522128
     partner |   -.986247     .36905    -2.67   0.009                -.2166862
   pregissue |  -.2174029    .388084    -0.56   0.576                -.0440784
       _cons |   7.465454   .8774075     8.51   0.000                        .
------------------------------------------------------------------------------

. est sto lone2

. 
. esttab pos1a pos2a dep1 dep2 lone1 lone2 ///
>            using "$dir/Regression Results/Regression Uplifts to Hassles - 02182022 -Unstandardized.csv", ///
>            replace nolabel constant nogap b(2) se(2) star (+ .10 * .05 ** .01 *** .001) r2(2) ar2(2) 
(output written to /Users/NestorTulagan/Desktop/MELISSA_COVID-19 Uplifts to Hassle in Pregnancy/Regression Results/R
> egression Uplifts to Hassles - 02182022 -Unstandardized.csv)

. esttab pos1a pos2a dep1 dep2 lone1 lone2 ///
>            using "$dir/Regression Results/Regression Uplifts to Hassles - 02182022 -Standardized.csv", ///
>            replace nolabel constant nogap nostar beta(2) 
(output written to /Users/NestorTulagan/Desktop/MELISSA_COVID-19 Uplifts to Hassle in Pregnancy/Regression Results/R
> egression Uplifts to Hassles - 02182022 -Standardized.csv)

. 
. log close
      name:  <unnamed>
       log:  /Users/NestorTulagan/Desktop/MELISSA_COVID-19 Uplifts to Hassle in Pregnancy/Log/PIAP_Final.log
  log type:  text
 closed on:  18 Feb 2022, 20:49:40
--------------------------------------------------------------------------------------------------------------------
