# Supplementary material for: Pregnant in a Pandemic: Connecting Perceptions of Uplifts and Hassles to Mental Health
Source: J Health Psychol. 2022 Aug 29;28(8):711–25. doi: 10.1177/13591053221120115 (PMC10280125; doi:10.1177/13591053221120115)
Supplement: sj-out-7-hpq-10.1177_13591053221120115 – for Pregnant in a Pandemic: Connecting Perceptions of Uplifts and Hassles to Mental Health [file sj-out-7-hpq-10.1177_13591053221120115.out]

Mplus VERSION 8.3 (Mac)
MUTHEN & MUTHEN
02/18/2022   9:02 PM

INPUT INSTRUCTIONS


  Data:
    File is PREG-UpliftHassle-CFA-Feb182022.dat ;
  Variable:
    Names are
       age race_la race_as weekspreg plannedpreg
       pu1 pu2 pu3 pu4 pu5 pu6
       pu7 pu8 pu9 pu10 pu11
       ph1 ph2 ph3 ph4 ph5 ph6
       ph7 ph8 ph9 ph10
       c19imp1 c19imp2 c19imp3 c19imp4 c19imp5
       c19imp6 c19imp7 c19imp8 c19imp9 c19imp10
       slstot supporttot phq4tot postot pstvtm
       fstrain children partner race_oth
       c19preg1 c19preg4 c19preg8
       c19preg2 c19preg3 c19preg5
       c19preg6 c19preg7 c19preg9 c19preg10
       unique_id;
    Missing are all (-9999) ;

    usevariables  pu2 pu3 pu4 pu6
  		pu7 pu8 pu9 pu10 pu11
  	 	ph3 ph4 ph5 ph7 ph8 ph10
  		c19imp1 c19imp4 c19imp5 c19imp6
  		c19preg7
  		c19imp10 c19imp7 c19imp8 c19imp9
  Analysis:
    Type = general  ;

  Model:
  UP BY 	pu2 pu3 pu4 pu6
  	pu7 pu8 pu9 pu10 pu11 ;

  HAS BY  ph3 ph4 ph5  ph7 ph8 ph10;


  COVUP BY c19imp10 c19imp7 c19imp8 c19imp9
  	;

  COVHAS BY c19imp1 c19imp4 c19imp5 c19imp6  c19preg7
  	;

  COVUP with UP HAS COVHAS ;
  UP with HAS COVHAS ;
  HAS with COVHAS ;


  PH10     WITH PU9;
  C19IMP8  WITH C19IMP4;
  PH10     WITH PU10;
  PU11     WITH PU10;
  C19IMP5  WITH PU2;
  PH8      WITH PH3;
  PH8      WITH PU7;

  !Deleted (In order): c19imp3
  Output:
  sampstat
  stdyx
  modindices (3.84);


INPUT READING TERMINATED NORMALLY


SUMMARY OF ANALYSIS

Number of groups                                                 1
Number of observations                                         120

Number of dependent variables                                   24
Number of independent variables                                  0
Number of continuous latent variables                            4

Observed dependent variables

  Continuous
   PU2         PU3         PU4         PU6         PU7         PU8
   PU9         PU10        PU11        PH3         PH4         PH5
   PH7         PH8         PH10        C19IMP1     C19IMP4     C19IMP5
   C19IMP6     C19PREG7    C19IMP10    C19IMP7     C19IMP8     C19IMP9

Continuous latent variables
   UP          HAS         COVUP       COVHAS


Estimator                                                       ML
Information matrix                                        OBSERVED
Maximum number of iterations                                  1000
Convergence criterion                                    0.500D-04
Maximum number of steepest descent iterations                   20
Maximum number of iterations for H1                           2000
Convergence criterion for H1                             0.100D-03

Input data file(s)
  PREG-UpliftHassle-CFA-Feb182022.dat

Input data format  FREE


SUMMARY OF DATA

     Number of missing data patterns             3


COVARIANCE COVERAGE OF DATA

Minimum covariance coverage value   0.100


     PROPORTION OF DATA PRESENT


           Covariance Coverage
              PU2           PU3           PU4           PU6           PU7
              ________      ________      ________      ________      ________
 PU2            1.000
 PU3            1.000         1.000
 PU4            1.000         1.000         1.000
 PU6            1.000         1.000         1.000         1.000
 PU7            1.000         1.000         1.000         1.000         1.000
 PU8            1.000         1.000         1.000         1.000         1.000
 PU9            1.000         1.000         1.000         1.000         1.000
 PU10           1.000         1.000         1.000         1.000         1.000
 PU11           1.000         1.000         1.000         1.000         1.000
 PH3            1.000         1.000         1.000         1.000         1.000
 PH4            1.000         1.000         1.000         1.000         1.000
 PH5            1.000         1.000         1.000         1.000         1.000
 PH7            1.000         1.000         1.000         1.000         1.000
 PH8            1.000         1.000         1.000         1.000         1.000
 PH10           1.000         1.000         1.000         1.000         1.000
 C19IMP1        0.992         0.992         0.992         0.992         0.992
 C19IMP4        0.992         0.992         0.992         0.992         0.992
 C19IMP5        0.992         0.992         0.992         0.992         0.992
 C19IMP6        0.992         0.992         0.992         0.992         0.992
 C19PREG7       0.983         0.983         0.983         0.983         0.983
 C19IMP10       0.992         0.992         0.992         0.992         0.992
 C19IMP7        0.992         0.992         0.992         0.992         0.992
 C19IMP8        0.992         0.992         0.992         0.992         0.992
 C19IMP9        0.992         0.992         0.992         0.992         0.992


           Covariance Coverage
              PU8           PU9           PU10          PU11          PH3
              ________      ________      ________      ________      ________
 PU8            1.000
 PU9            1.000         1.000
 PU10           1.000         1.000         1.000
 PU11           1.000         1.000         1.000         1.000
 PH3            1.000         1.000         1.000         1.000         1.000
 PH4            1.000         1.000         1.000         1.000         1.000
 PH5            1.000         1.000         1.000         1.000         1.000
 PH7            1.000         1.000         1.000         1.000         1.000
 PH8            1.000         1.000         1.000         1.000         1.000
 PH10           1.000         1.000         1.000         1.000         1.000
 C19IMP1        0.992         0.992         0.992         0.992         0.992
 C19IMP4        0.992         0.992         0.992         0.992         0.992
 C19IMP5        0.992         0.992         0.992         0.992         0.992
 C19IMP6        0.992         0.992         0.992         0.992         0.992
 C19PREG7       0.983         0.983         0.983         0.983         0.983
 C19IMP10       0.992         0.992         0.992         0.992         0.992
 C19IMP7        0.992         0.992         0.992         0.992         0.992
 C19IMP8        0.992         0.992         0.992         0.992         0.992
 C19IMP9        0.992         0.992         0.992         0.992         0.992


           Covariance Coverage
              PH4           PH5           PH7           PH8           PH10
              ________      ________      ________      ________      ________
 PH4            1.000
 PH5            1.000         1.000
 PH7            1.000         1.000         1.000
 PH8            1.000         1.000         1.000         1.000
 PH10           1.000         1.000         1.000         1.000         1.000
 C19IMP1        0.992         0.992         0.992         0.992         0.992
 C19IMP4        0.992         0.992         0.992         0.992         0.992
 C19IMP5        0.992         0.992         0.992         0.992         0.992
 C19IMP6        0.992         0.992         0.992         0.992         0.992
 C19PREG7       0.983         0.983         0.983         0.983         0.983
 C19IMP10       0.992         0.992         0.992         0.992         0.992
 C19IMP7        0.992         0.992         0.992         0.992         0.992
 C19IMP8        0.992         0.992         0.992         0.992         0.992
 C19IMP9        0.992         0.992         0.992         0.992         0.992


           Covariance Coverage
              C19IMP1       C19IMP4       C19IMP5       C19IMP6       C19PREG7
              ________      ________      ________      ________      ________
 C19IMP1        0.992
 C19IMP4        0.992         0.992
 C19IMP5        0.992         0.992         0.992
 C19IMP6        0.992         0.992         0.992         0.992
 C19PREG7       0.983         0.983         0.983         0.983         0.983
 C19IMP10       0.992         0.992         0.992         0.992         0.983
 C19IMP7        0.992         0.992         0.992         0.992         0.983
 C19IMP8        0.992         0.992         0.992         0.992         0.983
 C19IMP9        0.992         0.992         0.992         0.992         0.983


           Covariance Coverage
              C19IMP10      C19IMP7       C19IMP8       C19IMP9
              ________      ________      ________      ________
 C19IMP10       0.992
 C19IMP7        0.992         0.992
 C19IMP8        0.992         0.992         0.992
 C19IMP9        0.992         0.992         0.992         0.992


SAMPLE STATISTICS


     ESTIMATED SAMPLE STATISTICS


           Means
              PU2           PU3           PU4           PU6           PU7
              ________      ________      ________      ________      ________
                1.917         1.542         1.792         1.683         1.492


           Means
              PU8           PU9           PU10          PU11          PH3
              ________      ________      ________      ________      ________
                1.475         1.900         1.350         0.967         1.383


           Means
              PH4           PH5           PH7           PH8           PH10
              ________      ________      ________      ________      ________
                1.183         1.242         1.667         1.358         1.008


           Means
              C19IMP1       C19IMP4       C19IMP5       C19IMP6       C19PREG7
              ________      ________      ________      ________      ________
                1.504         2.063         1.857         1.641         1.922


           Means
              C19IMP10      C19IMP7       C19IMP8       C19IMP9
              ________      ________      ________      ________
                1.546         1.382         1.871         1.674


           Covariances
              PU2           PU3           PU4           PU6           PU7
              ________      ________      ________      ________      ________
 PU2            0.826
 PU3            0.453         1.015
 PU4            0.499         0.446         1.015
 PU6            0.315         0.272         0.292         0.833
 PU7            0.449         0.384         0.361         0.489         1.133
 PU8            0.431         0.359         0.416         0.492         0.633
 PU9            0.458         0.346         0.396         0.235         0.399
 PU10           0.354         0.377         0.423         0.419         0.378
 PU11           0.464         0.451         0.460         0.414         0.475
 PH3            0.049         0.059         0.013        -0.137        -0.038
 PH4           -0.093        -0.149        -0.145        -0.159        -0.023
 PH5           -0.080        -0.139        -0.183        -0.115         0.006
 PH7            0.006        -0.019        -0.053        -0.031         0.039
 PH8           -0.003        -0.061        -0.167        -0.078         0.157
 PH10           0.134         0.062         0.168         0.003         0.163
 C19IMP1        0.196         0.194         0.209         0.093         0.073
 C19IMP4        0.118         0.067         0.001         0.037         0.165
 C19IMP5       -0.013         0.000         0.136         0.055         0.046
 C19IMP6        0.078        -0.007         0.175         0.020         0.152
 C19PREG7      -0.073         0.050         0.080        -0.075         0.078
 C19IMP10       0.317         0.063         0.368         0.298         0.202
 C19IMP7        0.180        -0.027         0.245         0.246         0.205
 C19IMP8        0.302         0.071         0.286         0.326         0.359
 C19IMP9        0.347         0.175         0.465         0.397         0.344


           Covariances
              PU8           PU9           PU10          PU11          PH3
              ________      ________      ________      ________      ________
 PU8            1.166
 PU9            0.373         0.840
 PU10           0.417         0.343         1.044
 PU11           0.574         0.405         0.628         1.266
 PH3            0.051         0.072         0.007         0.071         0.703
 PH4           -0.129        -0.057         0.178         0.056         0.330
 PH5           -0.148        -0.067         0.082        -0.084         0.349
 PH7            0.100         0.058         0.108         0.089         0.219
 PH8            0.046         0.052         0.041         0.070         0.404
 PH10           0.104         0.351         0.372         0.184         0.272
 C19IMP1        0.173         0.263         0.278         0.346         0.044
 C19IMP4        0.099         0.127         0.157         0.114         0.105
 C19IMP5        0.102         0.201         0.176         0.196         0.145
 C19IMP6        0.088         0.072         0.184         0.189        -0.021
 C19PREG7      -0.013        -0.089         0.138         0.131         0.236
 C19IMP10       0.269         0.151         0.279         0.289        -0.097
 C19IMP7        0.362         0.145         0.318         0.364         0.052
 C19IMP8        0.357         0.250         0.265         0.233        -0.079
 C19IMP9        0.414         0.358         0.381         0.348        -0.092


           Covariances
              PH4           PH5           PH7           PH8           PH10
              ________      ________      ________      ________      ________
 PH4            0.966
 PH5            0.681         0.917
 PH7            0.336         0.447         0.922
 PH8            0.468         0.522         0.436         0.963
 PH10           0.482         0.456         0.328         0.389         0.975
 C19IMP1        0.087         0.099         0.164         0.082         0.204
 C19IMP4        0.226         0.230         0.300         0.231         0.166
 C19IMP5        0.186         0.161         0.220         0.077         0.301
 C19IMP6        0.141         0.087         0.206         0.054         0.111
 C19PREG7       0.329         0.414         0.335         0.323         0.242
 C19IMP10      -0.046        -0.111         0.103        -0.009        -0.013
 C19IMP7        0.023        -0.099         0.095        -0.019         0.088
 C19IMP8        0.011        -0.049         0.161         0.133         0.118
 C19IMP9       -0.115        -0.154         0.117        -0.058         0.144


           Covariances
              C19IMP1       C19IMP4       C19IMP5       C19IMP6       C19PREG7
              ________      ________      ________      ________      ________
 C19IMP1        1.055
 C19IMP4        0.293         0.820
 C19IMP5        0.676         0.412         1.045
 C19IMP6        0.429         0.429         0.545         1.105
 C19PREG7       0.499         0.330         0.638         0.445         1.249
 C19IMP10       0.194         0.190         0.162         0.293        -0.006
 C19IMP7        0.309         0.102         0.298         0.223         0.185
 C19IMP8        0.231         0.303         0.225         0.192         0.013
 C19IMP9        0.273         0.163         0.230         0.201        -0.031


           Covariances
              C19IMP10      C19IMP7       C19IMP8       C19IMP9
              ________      ________      ________      ________
 C19IMP10       1.153
 C19IMP7        0.552         1.195
 C19IMP8        0.529         0.427         0.999
 C19IMP9        0.655         0.451         0.619         0.957


           Correlations
              PU2           PU3           PU4           PU6           PU7
              ________      ________      ________      ________      ________
 PU2            1.000
 PU3            0.495         1.000
 PU4            0.545         0.440         1.000
 PU6            0.380         0.295         0.318         1.000
 PU7            0.464         0.358         0.336         0.503         1.000
 PU8            0.439         0.330         0.382         0.499         0.551
 PU9            0.550         0.375         0.429         0.281         0.409
 PU10           0.381         0.366         0.411         0.449         0.347
 PU11           0.454         0.398         0.406         0.404         0.396
 PH3            0.064         0.070         0.016        -0.179        -0.043
 PH4           -0.104        -0.151        -0.147        -0.177        -0.022
 PH5           -0.092        -0.144        -0.190        -0.132         0.006
 PH7            0.006        -0.020        -0.055        -0.035         0.038
 PH8           -0.004        -0.061        -0.169        -0.087         0.150
 PH10           0.149         0.062         0.169         0.003         0.155
 C19IMP1        0.210         0.187         0.202         0.099         0.067
 C19IMP4        0.143         0.073         0.001         0.044         0.171
 C19IMP5       -0.014         0.000         0.132         0.059         0.043
 C19IMP6        0.082        -0.006         0.165         0.021         0.136
 C19PREG7      -0.072         0.044         0.071        -0.073         0.065
 C19IMP10       0.324         0.058         0.340         0.304         0.177
 C19IMP7        0.181        -0.024         0.222         0.246         0.177
 C19IMP8        0.333         0.070         0.284         0.357         0.337
 C19IMP9        0.390         0.178         0.472         0.445         0.330


           Correlations
              PU8           PU9           PU10          PU11          PH3
              ________      ________      ________      ________      ________
 PU8            1.000
 PU9            0.376         1.000
 PU10           0.378         0.367         1.000
 PU11           0.473         0.393         0.547         1.000
 PH3            0.057         0.093         0.009         0.075         1.000
 PH4           -0.121        -0.063         0.177         0.051         0.400
 PH5           -0.143        -0.077         0.084        -0.078         0.435
 PH7            0.096         0.066         0.110         0.082         0.273
 PH8            0.044         0.058         0.041         0.064         0.491
 PH10           0.098         0.388         0.369         0.165         0.328
 C19IMP1        0.156         0.279         0.265         0.299         0.051
 C19IMP4        0.101         0.154         0.170         0.112         0.139
 C19IMP5        0.093         0.215         0.169         0.171         0.169
 C19IMP6        0.077         0.075         0.172         0.159        -0.024
 C19PREG7      -0.011        -0.087         0.121         0.104         0.251
 C19IMP10       0.232         0.153         0.255         0.239        -0.107
 C19IMP7        0.306         0.145         0.285         0.296         0.057
 C19IMP8        0.330         0.273         0.260         0.207        -0.095
 C19IMP9        0.392         0.400         0.381         0.316        -0.113


           Correlations
              PH4           PH5           PH7           PH8           PH10
              ________      ________      ________      ________      ________
 PH4            1.000
 PH5            0.723         1.000
 PH7            0.356         0.486         1.000
 PH8            0.485         0.555         0.463         1.000
 PH10           0.496         0.483         0.346         0.401         1.000
 C19IMP1        0.086         0.101         0.166         0.081         0.201
 C19IMP4        0.254         0.266         0.345         0.260         0.186
 C19IMP5        0.185         0.164         0.224         0.077         0.298
 C19IMP6        0.137         0.087         0.204         0.052         0.107
 C19PREG7       0.299         0.387         0.312         0.295         0.220
 C19IMP10      -0.044        -0.108         0.099        -0.008        -0.012
 C19IMP7        0.022        -0.095         0.091        -0.017         0.082
 C19IMP8        0.011        -0.051         0.168         0.136         0.119
 C19IMP9       -0.119        -0.164         0.125        -0.060         0.149


           Correlations
              C19IMP1       C19IMP4       C19IMP5       C19IMP6       C19PREG7
              ________      ________      ________      ________      ________
 C19IMP1        1.000
 C19IMP4        0.315         1.000
 C19IMP5        0.644         0.445         1.000
 C19IMP6        0.398         0.451         0.508         1.000
 C19PREG7       0.435         0.326         0.559         0.378         1.000
 C19IMP10       0.176         0.195         0.147         0.259        -0.005
 C19IMP7        0.275         0.103         0.267         0.194         0.151
 C19IMP8        0.225         0.335         0.220         0.182         0.012
 C19IMP9        0.272         0.184         0.229         0.196        -0.028


           Correlations
              C19IMP10      C19IMP7       C19IMP8       C19IMP9
              ________      ________      ________      ________
 C19IMP10       1.000
 C19IMP7        0.470         1.000
 C19IMP8        0.493         0.390         1.000
 C19IMP9        0.624         0.422         0.633         1.000


     MAXIMUM LOG-LIKELIHOOD VALUE FOR THE UNRESTRICTED (H1) MODEL IS -3374.666


UNIVARIATE SAMPLE STATISTICS


     UNIVARIATE HIGHER-ORDER MOMENT DESCRIPTIVE STATISTICS

         Variable/         Mean/     Skewness/   Minimum/ % with                Percentiles
        Sample Size      Variance    Kurtosis    Maximum  Min/Max      20%/60%    40%/80%    Median

     PU2                   1.917      -0.234       0.000    5.00%       1.000      2.000      2.000
             120.000       0.826      -1.038       3.000   32.50%       2.000      3.000
     PU3                   1.542       0.131       0.000   15.00%       1.000      1.000      1.000
             120.000       1.015      -1.110       3.000   23.33%       2.000      3.000
     PU4                   1.792      -0.161       0.000   10.00%       1.000      1.000      2.000
             120.000       1.015      -1.199       3.000   32.50%       2.000      3.000
     PU6                   1.683       0.009       0.000    8.33%       1.000      1.000      2.000
             120.000       0.833      -0.939       3.000   22.50%       2.000      3.000
     PU7                   1.492       0.084       0.000   20.83%       0.000      1.000      1.000
             120.000       1.133      -1.230       3.000   23.33%       2.000      3.000
     PU8                   1.475       0.164       0.000   20.83%       0.000      1.000      1.000
             120.000       1.166      -1.257       3.000   25.00%       2.000      3.000
     PU9                   1.900      -0.061       0.000    3.33%       1.000      1.000      2.000
             120.000       0.840      -1.327       3.000   34.17%       2.000      3.000
     PU10                  1.350       0.432       0.000   20.00%       0.000      1.000      1.000
             120.000       1.044      -0.946       3.000   20.83%       1.000      3.000
     PU11                  0.967       0.803       0.000   47.50%       0.000      0.000      1.000
             120.000       1.266      -0.808       3.000   17.50%       1.000      2.000
     PH3                   1.383       0.286       0.000   12.50%       1.000      1.000      1.000
             120.000       0.703      -0.471       3.000   10.83%       1.000      2.000
     PH4                   1.183       0.416       0.000   28.33%       0.000      1.000      1.000
             120.000       0.966      -0.844       3.000   12.50%       1.000      2.000
     PH5                   1.242       0.300       0.000   25.00%       0.000      1.000      1.000
             120.000       0.917      -0.862       3.000   11.67%       1.000      2.000
     PH7                   1.667      -0.084       0.000   11.67%       1.000      1.000      2.000
             120.000       0.922      -0.992       3.000   23.33%       2.000      3.000
     PH8                   1.358       0.240       0.000   20.83%       0.000      1.000      1.000
             120.000       0.963      -0.944       3.000   15.83%       2.000      2.000
     PH10                  1.008       0.659       0.000   37.50%       0.000      1.000      1.000
             120.000       0.975      -0.629       3.000   10.83%       1.000      2.000
     C19IMP1               1.504      -0.011       0.000   20.17%       0.000      1.000      2.000
             119.000       1.057      -1.138       3.000   20.17%       2.000      2.000
     C19IMP4               2.067      -0.541       0.000    5.04%       1.000      2.000      2.000
             119.000       0.819      -0.743       3.000   39.50%       2.000      3.000
     C19IMP5               1.857      -0.230       0.000    9.24%       1.000      1.000      2.000
             119.000       1.047      -1.259       3.000   36.97%       2.000      3.000
     C19IMP6               1.647      -0.130       0.000   16.81%       1.000      1.000      2.000
             119.000       1.102      -1.196       3.000   26.89%       2.000      3.000
     C19PREG7              1.932      -0.667       0.000   18.64%       1.000      2.000      2.000
             118.000       1.250      -0.948       3.000   40.68%       3.000      3.000
     C19IMP10              1.546       0.083       0.000   18.49%       1.000      1.000      1.000
             119.000       1.155      -1.279       3.000   26.89%       2.000      3.000
     C19IMP7               1.387       0.194       0.000   26.05%       0.000      1.000      1.000
             119.000       1.195      -1.264       3.000   21.85%       2.000      3.000
     C19IMP8               1.874      -0.199       0.000    7.56%       1.000      1.000      2.000
             119.000       1.001      -1.275       3.000   36.97%       2.000      3.000
     C19IMP9               1.672       0.264       0.000    6.72%       1.000      1.000      1.000
             119.000       0.960      -1.297       3.000   30.25%       2.000      3.000


THE MODEL ESTIMATION TERMINATED NORMALLY


MODEL FIT INFORMATION

Number of Free Parameters                       85

Loglikelihood

          H0 Value                       -3540.264
          H1 Value                       -3374.666

Information Criteria

          Akaike (AIC)                    7250.528
          Bayesian (BIC)                  7487.465
          Sample-Size Adjusted BIC        7218.735
            (n* = (n + 2) / 24)

Chi-Square Test of Model Fit

          Value                            331.195
          Degrees of Freedom                   239
          P-Value                           0.0001

RMSEA (Root Mean Square Error Of Approximation)

          Estimate                           0.057
          90 Percent C.I.                    0.041  0.071
          Probability RMSEA <= .05           0.225

CFI/TLI

          CFI                                0.917
          TLI                                0.904

Chi-Square Test of Model Fit for the Baseline Model

          Value                           1385.786
          Degrees of Freedom                   276
          P-Value                           0.0000

SRMR (Standardized Root Mean Square Residual)

          Value                              0.084


MODEL RESULTS

                                                    Two-Tailed
                    Estimate       S.E.  Est./S.E.    P-Value

 UP       BY
    PU2                1.000      0.000    999.000    999.000
    PU3                0.868      0.148      5.864      0.000
    PU4                1.003      0.147      6.819      0.000
    PU6                0.870      0.140      6.200      0.000
    PU7                1.053      0.157      6.695      0.000
    PU8                1.110      0.165      6.729      0.000
    PU9                0.737      0.122      6.050      0.000
    PU10               0.816      0.150      5.424      0.000
    PU11               1.089      0.169      6.431      0.000

 HAS      BY
    PH3                1.000      0.000    999.000    999.000
    PH4                1.869      0.348      5.365      0.000
    PH5                2.011      0.368      5.470      0.000
    PH7                1.236      0.282      4.386      0.000
    PH8                1.426      0.252      5.653      0.000
    PH10               1.212      0.266      4.563      0.000

 COVUP    BY
    C19IMP10           1.000      0.000    999.000    999.000
    C19IMP7            0.779      0.143      5.435      0.000
    C19IMP8            0.930      0.132      7.018      0.000
    C19IMP9            1.133      0.142      7.997      0.000

 COVHAS   BY
    C19IMP1            1.000      0.000    999.000    999.000
    C19IMP4            0.656      0.121      5.408      0.000
    C19IMP5            1.183      0.141      8.408      0.000
    C19IMP6            0.848      0.143      5.933      0.000
    C19PREG7           0.942      0.152      6.194      0.000

 COVUP    WITH
    UP                 0.305      0.071      4.308      0.000
    HAS               -0.034      0.035     -0.966      0.334
    COVHAS             0.185      0.068      2.710      0.007

 UP       WITH
    HAS               -0.030      0.030     -0.991      0.322
    COVHAS             0.109      0.055      1.989      0.047

 HAS      WITH
    COVHAS             0.100      0.040      2.521      0.012

 PH10     WITH
    PU9                0.258      0.061      4.229      0.000
    PU10               0.182      0.061      2.984      0.003

 C19IMP8  WITH
    C19IMP4            0.154      0.056      2.746      0.006

 PU11     WITH
    PU10               0.195      0.075      2.603      0.009

 C19IMP5  WITH
    PU2               -0.117      0.044     -2.645      0.008

 PH8      WITH
    PH3                0.161      0.057      2.823      0.005
    PU7                0.161      0.062      2.621      0.009

 Intercepts
    PU2                1.917      0.082     23.325      0.000
    PU3                1.542      0.092     16.763      0.000
    PU4                1.792      0.092     19.482      0.000
    PU6                1.683      0.083     20.203      0.000
    PU7                1.492      0.097     15.377      0.000
    PU8                1.475      0.099     14.963      0.000
    PU9                1.900      0.079     23.925      0.000
    PU10               1.350      0.090     14.977      0.000
    PU11               0.967      0.103      9.413      0.000
    PH3                1.383      0.077     18.073      0.000
    PH4                1.183      0.090     13.186      0.000
    PH5                1.242      0.087     14.207      0.000
    PH7                1.667      0.088     19.012      0.000
    PH8                1.358      0.089     15.253      0.000
    PH10               1.008      0.087     11.545      0.000
    C19IMP1            1.502      0.094     15.944      0.000
    C19IMP4            2.066      0.083     25.011      0.000
    C19IMP5            1.852      0.093     19.810      0.000
    C19IMP6            1.645      0.096     17.097      0.000
    C19PREG7           1.925      0.103     18.734      0.000
    C19IMP10           1.547      0.098     15.721      0.000
    C19IMP7            1.387      0.100     13.853      0.000
    C19IMP8            1.875      0.091     20.603      0.000
    C19IMP9            1.673      0.090     18.668      0.000

 Variances
    UP                 0.429      0.097      4.407      0.000
    HAS                0.178      0.065      2.752      0.006
    COVUP              0.574      0.139      4.135      0.000
    COVHAS             0.551      0.129      4.275      0.000

 Residual Variances
    PU2                0.381      0.061      6.242      0.000
    PU3                0.692      0.097      7.162      0.000
    PU4                0.583      0.086      6.807      0.000
    PU6                0.508      0.074      6.894      0.000
    PU7                0.653      0.096      6.812      0.000
    PU8                0.638      0.095      6.689      0.000
    PU9                0.524      0.076      6.919      0.000
    PU10               0.689      0.096      7.147      0.000
    PU11               0.757      0.110      6.907      0.000
    PH3                0.526      0.072      7.337      0.000
    PH4                0.346      0.061      5.659      0.000
    PH5                0.198      0.054      3.657      0.000
    PH7                0.651      0.090      7.256      0.000
    PH8                0.591      0.086      6.861      0.000
    PH10               0.655      0.090      7.236      0.000
    C19IMP1            0.505      0.080      6.289      0.000
    C19IMP4            0.575      0.081      7.098      0.000
    C19IMP5            0.269      0.072      3.766      0.000
    C19IMP6            0.706      0.102      6.912      0.000
    C19PREG7           0.760      0.112      6.787      0.000
    C19IMP10           0.580      0.091      6.389      0.000
    C19IMP7            0.846      0.120      7.055      0.000
    C19IMP8            0.491      0.077      6.358      0.000
    C19IMP9            0.222      0.064      3.477      0.001


STANDARDIZED MODEL RESULTS


STDYX Standardization

                                                    Two-Tailed
                    Estimate       S.E.  Est./S.E.    P-Value

 UP       BY
    PU2                0.728      0.052     13.887      0.000
    PU3                0.564      0.070      8.054      0.000
    PU4                0.652      0.061     10.707      0.000
    PU6                0.624      0.064      9.700      0.000
    PU7                0.649      0.060     10.811      0.000
    PU8                0.673      0.059     11.493      0.000
    PU9                0.555      0.072      7.659      0.000
    PU10               0.541      0.075      7.260      0.000
    PU11               0.634      0.063     10.110      0.000

 HAS      BY
    PH3                0.502      0.076      6.648      0.000
    PH4                0.801      0.042     18.905      0.000
    PH5                0.885      0.035     24.938      0.000
    PH7                0.542      0.072      7.566      0.000
    PH8                0.616      0.065      9.507      0.000
    PH10               0.534      0.070      7.656      0.000

 COVUP    BY
    C19IMP10           0.705      0.056     12.672      0.000
    C19IMP7            0.540      0.075      7.202      0.000
    C19IMP8            0.709      0.055     13.002      0.000
    C19IMP9            0.877      0.040     21.962      0.000

 COVHAS   BY
    C19IMP1            0.722      0.053     13.532      0.000
    C19IMP4            0.540      0.073      7.402      0.000
    C19IMP5            0.861      0.042     20.604      0.000
    C19IMP6            0.600      0.068      8.829      0.000
    C19PREG7           0.626      0.065      9.587      0.000

 COVUP    WITH
    UP                 0.614      0.074      8.341      0.000
    HAS               -0.106      0.106     -0.995      0.320
    COVHAS             0.329      0.099      3.326      0.001

 UP       WITH
    HAS               -0.108      0.106     -1.018      0.309
    COVHAS             0.225      0.105      2.153      0.031

 HAS      WITH
    COVHAS             0.319      0.099      3.229      0.001

 PH10     WITH
    PU9                0.441      0.078      5.651      0.000
    PU10               0.270      0.082      3.316      0.001

 C19IMP8  WITH
    C19IMP4            0.290      0.094      3.082      0.002

 PU11     WITH
    PU10               0.270      0.089      3.025      0.002

 C19IMP5  WITH
    PU2               -0.364      0.125     -2.915      0.004

 PH8      WITH
    PH3                0.290      0.087      3.345      0.001
    PU7                0.260      0.089      2.922      0.003

 Intercepts
    PU2                2.129      0.163     13.092      0.000
    PU3                1.530      0.135     11.377      0.000
    PU4                1.778      0.147     12.126      0.000
    PU6                1.844      0.150     12.294      0.000
    PU7                1.404      0.128     11.001      0.000
    PU8                1.366      0.127     10.763      0.000
    PU9                2.184      0.158     13.835      0.000
    PU10               1.367      0.124     11.014      0.000
    PU11               0.859      0.107      8.044      0.000
    PH3                1.650      0.140     11.762      0.000
    PH4                1.204      0.120     10.041      0.000
    PH5                1.297      0.124     10.471      0.000
    PH7                1.736      0.145     12.010      0.000
    PH8                1.392      0.127     10.979      0.000
    PH10               1.054      0.111      9.528      0.000
    C19IMP1            1.461      0.132     11.072      0.000
    C19IMP4            2.292      0.173     13.272      0.000
    C19IMP5            1.815      0.148     12.269      0.000
    C19IMP6            1.567      0.137     11.440      0.000
    C19PREG7           1.722      0.145     11.842      0.000
    C19IMP10           1.440      0.131     11.023      0.000
    C19IMP7            1.269      0.123     10.315      0.000
    C19IMP8            1.887      0.151     12.529      0.000
    C19IMP9            1.710      0.144     11.911      0.000

 Variances
    UP                 1.000      0.000    999.000    999.000
    HAS                1.000      0.000    999.000    999.000
    COVUP              1.000      0.000    999.000    999.000
    COVHAS             1.000      0.000    999.000    999.000

 Residual Variances
    PU2                0.470      0.076      6.168      0.000
    PU3                0.682      0.079      8.628      0.000
    PU4                0.575      0.079      7.238      0.000
    PU6                0.610      0.080      7.587      0.000
    PU7                0.578      0.078      7.418      0.000
    PU8                0.547      0.079      6.936      0.000
    PU9                0.692      0.080      8.598      0.000
    PU10               0.707      0.081      8.762      0.000
    PU11               0.598      0.080      7.517      0.000
    PH3                0.748      0.076      9.842      0.000
    PH4                0.358      0.068      5.274      0.000
    PH5                0.217      0.063      3.446      0.001
    PH7                0.706      0.078      9.079      0.000
    PH8                0.621      0.080      7.785      0.000
    PH10               0.715      0.074      9.608      0.000
    C19IMP1            0.478      0.077      6.201      0.000
    C19IMP4            0.708      0.079      8.976      0.000
    C19IMP5            0.259      0.072      3.599      0.000
    C19IMP6            0.640      0.082      7.853      0.000
    C19PREG7           0.608      0.082      7.448      0.000
    C19IMP10           0.503      0.078      6.408      0.000
    C19IMP7            0.709      0.081      8.756      0.000
    C19IMP8            0.497      0.077      6.432      0.000
    C19IMP9            0.231      0.070      3.303      0.001


R-SQUARE

    Observed                                        Two-Tailed
    Variable        Estimate       S.E.  Est./S.E.    P-Value

    PU2                0.530      0.076      6.943      0.000
    PU3                0.318      0.079      4.027      0.000
    PU4                0.425      0.079      5.354      0.000
    PU6                0.390      0.080      4.850      0.000
    PU7                0.422      0.078      5.405      0.000
    PU8                0.453      0.079      5.747      0.000
    PU9                0.308      0.080      3.829      0.000
    PU10               0.293      0.081      3.630      0.000
    PU11               0.402      0.080      5.055      0.000
    PH3                0.252      0.076      3.324      0.001
    PH4                0.642      0.068      9.453      0.000
    PH5                0.783      0.063     12.469      0.000
    PH7                0.294      0.078      3.783      0.000
    PH8                0.379      0.080      4.753      0.000
    PH10               0.285      0.074      3.828      0.000
    C19IMP1            0.522      0.077      6.766      0.000
    C19IMP4            0.292      0.079      3.701      0.000
    C19IMP5            0.741      0.072     10.302      0.000
    C19IMP6            0.360      0.082      4.414      0.000
    C19PREG7           0.392      0.082      4.793      0.000
    C19IMP10           0.497      0.078      6.336      0.000
    C19IMP7            0.291      0.081      3.601      0.000
    C19IMP8            0.503      0.077      6.501      0.000
    C19IMP9            0.769      0.070     10.981      0.000


QUALITY OF NUMERICAL RESULTS

     Condition Number for the Information Matrix              0.992E-03
       (ratio of smallest to largest eigenvalue)


MODEL MODIFICATION INDICES

NOTE:  Modification indices for direct effects of observed dependent variables
regressed on covariates may not be included.  To include these, request
MODINDICES (ALL).

Minimum M.I. value for printing the modification index     3.840

                                   M.I.     E.P.C.  Std E.P.C.  StdYX E.P.C.

BY Statements

UP       BY PH10                  10.920     0.417      0.273        0.285
UP       BY C19IMP1                5.184     0.283      0.186        0.181
UP       BY C19PREG7               4.450    -0.307     -0.201       -0.180
HAS      BY PU10                   5.680     0.453      0.191        0.193
HAS      BY C19PREG7              11.535     0.786      0.331        0.296
COVUP    BY PU3                   10.533    -0.508     -0.385       -0.382
COVUP    BY PH5                    5.906    -0.203     -0.154       -0.161
COVUP    BY PH7                    6.721     0.282      0.214        0.223
COVUP    BY PH10                   5.754     0.243      0.184        0.192
COVUP    BY C19PREG7               9.217    -0.396     -0.300       -0.269

WITH Statements

PU7      WITH PU6                  3.858     0.114      0.114        0.198
PU8      WITH PU7                  5.056     0.150      0.150        0.232
PU9      WITH PU2                  6.341     0.107      0.107        0.240
PH3      WITH PU6                  5.154    -0.108     -0.108       -0.208
PH5      WITH PU11                 5.367    -0.108     -0.108       -0.280
PH7      WITH PH4                  4.775    -0.121     -0.121       -0.255
PH8      WITH PH7                  6.078     0.139      0.139        0.224
C19IMP1  WITH PU7                  4.944    -0.130     -0.130       -0.226
C19IMP5  WITH PH3                  3.953     0.084      0.084        0.223
C19IMP5  WITH C19IMP1              4.850     0.173      0.173        0.470
C19IMP6  WITH C19IMP4              5.580     0.148      0.148        0.232
C19PREG7 WITH PU9                  6.330    -0.143     -0.143       -0.227
C19IMP10 WITH C19IMP6              4.257     0.136      0.136        0.212
C19IMP8  WITH PH8                  4.750     0.106      0.106        0.197
C19IMP9  WITH C19IMP7              5.341    -0.158     -0.158       -0.366


     Beginning Time:  21:02:00
        Ending Time:  21:02:01
       Elapsed Time:  00:00:01


MUTHEN & MUTHEN
3463 Stoner Ave.
Los Angeles, CA  90066

Tel: (310) 391-9971
Fax: (310) 391-8971
Web: www.StatModel.com
Support: Support@StatModel.com

Copyright (c) 1998-2019 Muthen & Muthen
